# Supplementary material for: Identification of plant vacuolar transporters mediating phosphate storage
Source: Nat Commun. 2016 Mar 31;7:11095. doi: 10.1038/ncomms11095 (PMC4821872; doi:10.1038/ncomms11095)
Supplement: Supplementary Data 1 — RNA-seq analyses of WT and p35S:PHT5;1-GFP-overexpressing plants grown under Pi-sufficient and -deficient conditions. [file ncomms11095-s2.xlsx]

## Sheet: Read me
	Identification of plant vacuolar transporters mediating phosphate storage
	Tzu-Yin Liu, Teng-Kuei Huang, Shu-Yi Yang, Yu-Ting Hong, Sheng-Min Huang, Fu-Nien Wang, Su-Fen Chiang, Shang-Yueh Tsai, Wen Chien Lu and Tzyy-Jen Chiou
	Supplementary Data 1 | RNA-seq analyses of WT and p35S:PHT5;1-GFP-overexpressing plants grown under Pi-sufficient and –deficient conditions.
	Data sheet	Description	Abbreviation
	RPKM	RPKM value of nuclear-encoded genes	S1	1st replicate of root samples
			S2	2nd replicate of shoot samples
	Average	Average RPKM value of two replicates	R1	1st replicate of root samples
		The value is assigned to 0.25 if < 0.25	R2	2nd replicate of root samples
	Fold change	Log2 value of fold change	S	average of two shoot replicates
			R	average of two root replicates
	FDR P-value	FDR corrected P-value
			WT	Col-0
	Fig. 6a-d	Gene entity in the Venn diagrams in Fig. 6	#04	p35S:PHT5;1-GFP transgenic line #04
			#12	p35S:PHT5;1-GFP transgenic line #12
	Fig. 6e	Gene entity of cluster and GO analysis
			+P0	10-day seedlings grown on Pi-sufficient medium
	Supplementary Fig. 6b-d	Gene entity in the Venn diagrams in Supplementary Fig. 6	-P1	10-day Pi sufficiency followed by 1-day Pi starvation
			-P3	10-day Pi sufficiency followed by 3-day Pi starvation

## Sheet: RPKM
AGI	Gene Description	S1_+P0_WT	S1_+P0_#04	S1_+P0_#12	S1_-P1_WT	S1_-P1_#04	S1_-P1_#12	S1_-P3_WT	S1_-P3_#04	S1_-P3_#12	S2_+P0_WT	S2_+P0_#04	S2_+P0_#12	S2_-P1_WT	S2_-P1_#04	S2_-P1_#12	S2_-P3_WT	S2_-P3_#04	S2_-P3_#12	R1_+P0_WT	R1_+P0_#04	R1_+P0_#12	R1_-P1_WT	R1_-P1_#04	R1_-P1_#12	R1_-P3_WT	R1_-P3_#04	R1_-P3_#12	R2_+P0_WT	R2_+P0_#04	R2_+P0_#12	R2_-P1_WT	R2_-P1_#04	R2_-P1_#12	R2_-P3_WT	R2_-P3_#04	R2_-P3_#12
AT1G01010	NAC domain containing protein 1	1.53521	2.99934	2.31424	1.39667	2.05482	4.58651	1.43317	1.53912	2.76227	1.68553	1.78127	3.84248	1.50718	1.87776	3.77288	1.49969	2.5762	2.38823	11.0194	12.3961	12.5874	14.9176	12.947	14.6036	12.8561	14.1603	12.543	11.7674	9.7794	11.8633	12.6541	13.4186	16.2304	12.9254	11.3282	12.9065
AT1G01020	Arv1-like protein	6.80914	6.45317	5.89422	6.35856	7.47168	7.30392	6.33828	7.86208	6.84071	9.3486	7.22457	6.49733	6.55595	7.16792	7.38708	6.33227	8.72378	7.93085	8.08746	7.15819	8.46604	7.74735	7.79597	8.11992	7.36804	6.75861	7.64281	9.12263	6.2233	8.35019	6.90738	8.09948	9.93409	7.75994	7.5987	7.11106
AT1G01030	AP2/B3-like transcriptional factor family protein	1.05316	0.880251	0.97135	0.837741	1.15423	1.01601	0.930078	0.897234	0.923937	1.27736	0.710263	1.01927	0.890331	0.920016	1.15723	0.597988	0.581875	0.782987	0.372136	0.68958	0.41494	0.4877	0.636593	0.696042	0.615764	0.566042	0.567316	0.335081	0.717519	0.815998	0.594775	0.82907	0.257521	0.66225	0.516798	0.56985
AT1G01040	dicer-like 1	4.39092	5.27492	5.66395	5.30659	5.31832	6.43897	4.45118	7.23157	6.92727	5.15995	4.71762	6.21607	4.72661	5.2113	5.80154	4.82192	8.16677	8.17997	8.23169	7.07667	9.53508	8.34986	7.40982	8.92884	7.6187	8.27612	8.29868	7.84119	7.74207	9.30627	8.65598	7.53921	9.43721	7.70113	7.93757	8.78072
AT1G01046	MIR838a; miRNA	0	0	0	0	0	0	0	0	0	0	0	0.399157	0	0	0	0.152867	0	0	0	0	0	0	0	0	0	0	0	0	0	0	0	0	0	0	0	0
AT1G01050	pyrophosphorylase 1	60.6403	59.2749	61.0006	59.9056	62.7314	68.6925	59.4882	57.9667	60.9669	54.1987	61.9994	64.3396	56.8918	67.5117	67.8248	59.364	62.4215	68.6895	99.095	103.863	102.436	101.559	99.1381	93.5249	84.7036	95.8568	91.8566	102.644	92.3782	103.666	104.611	100.093	95.1539	98.3903	87.913	93.0846
AT1G01060	Homeodomain-like superfamily protein	0.155092	0.149572	0.445027	0.123369	0.038304	0.141309	0.105359	0.063422	0.095482	0.138911	0.302166	0.306588	0.199792	0.046122	0.094677	0.156554	0.079098	0.024931	0.511485	0.686671	0.772374	0.495313	0.31116	0.344778	0.690891	0.72243	0.372155	0.673418	0.601474	0.395843	0.311426	0.500278	0.338394	0.631045	0.444925	0.347247
AT1G01070	nodulin MtN21 /EamA-like transporter family protein	2.68079	4.71483	3.30179	2.6765	3.18234	3.37416	3.00783	3.41846	2.5342	2.29783	3.1623	4.0458	3.62053	2.13453	3.56863	3.66628	2.05817	2.55781	15.6218	18.6154	21.8058	15.3777	21.3181	21.365	14.6966	16.8386	18.4471	13.4917	16.9318	18.6033	16.0334	20.8281	24.0995	12.4623	16.6086	18.7683
AT1G01073	unknown protein; FUNCTIONS IN: molecular_function unknown; INVOLVED IN: biological_process unknown; LOCATED IN: endomembrane system; Has 0 Blast hits to 0 proteins in 0 species (source: NCBI BLink).	0	0	0	0	0	0	0	0	0	0	0	0	0	0	0	0	0	0	0	0	0	0	0	0	0	0	0	0	0	0	0	0	0	0	0	0
AT1G01080	RNA-binding (RRM/RBD/RNP motifs) family protein	70.6633	73.0329	81.9832	69.0564	81.1006	71.2313	55.8262	64.6456	64.7944	84.1899	77.3586	75.438	78.5663	68.2616	79.279	63.0237	57.952	73.2774	7.04782	6.26968	5.93145	8.36059	6.67504	6.97537	5.64079	5.39893	5.75967	7.04396	5.36856	7.22803	5.7138	6.41052	6.19431	5.61353	5.64258	5.9746
AT1G01090	pyruvate dehydrogenase E1 alpha	83.1579	71.0955	69.0155	77.0885	60.0918	67.4282	66.7011	62.5913	66.6735	73.0094	78.7963	73.713	66.7918	77.4908	57.1719	59.0277	60.7666	67.1475	99.4274	106.193	92.8731	102.451	97.7222	85.8869	95.9586	87.5474	93.6443	91.0911	81.0392	93.7721	93.5501	89.8991	85.563	89.7875	86.3667	86.3013
AT1G01100	60S acidic ribosomal protein family	358.078	331.69	333.039	213.242	359.588	268.306	231.285	220.463	248.669	387.102	347.507	342.61	315.985	294.256	323.635	187.764	199.417	245.857	498.515	557.696	476.325	451.11	465.962	427.977	407.833	394.866	461.075	491.287	474.465	486.624	486.086	449.208	382.37	390.072	405.255	425.769
AT1G01110	IQ-domain 18	1.35485	0.69687	0.872743	1.03854	0.518661	0.82781	1.19651	1.60673	1.01762	0.748327	1.03556	1.09364	1.06902	1.20875	0.711287	1.1112	1.68139	1.08896	7.29509	8.61776	5.46618	4.46542	5.92436	6.62622	4.39083	4.93785	5.44057	8.80399	6.27684	6.44672	5.66784	6.59713	6.03462	5.15187	5.72789	5.98609
AT1G01115	unknown protein; FUNCTIONS IN: molecular_function unknown; INVOLVED IN: biological_process unknown; LOCATED IN: endomembrane system; Has 0 Blast hits to 0 proteins in 0 species (source: NCBI BLink).	0	0	0	0	0	0	0	0	0	0	0	0	0	0	0	0	0	0	0	0	0	0	0	0	0	0	0	0	0	0	0	0	0	0	0	0
AT1G01120	3-ketoacyl-CoA synthase 1	20.4034	18.7984	25.505	22.8624	38.2262	26.1318	22.5718	24.5359	24.6836	22.5921	25.868	23.4302	30.4732	41.2762	27.5872	27.9943	24.0894	15.8366	35.2868	41.6867	47.8689	61.2731	51.496	52.2252	57.2999	61.1905	54.0653	32.2299	34.7989	43.1197	53.4116	50.9562	51.2497	51.7991	51.6836	46.1854
AT1G01130	CONTAINS InterPro DOMAIN/s: CBL-interacting protein kinase (InterPro:IPR020660), Calcium/calmodulin-dependent protein kinase-like (InterPro:IPR020636); BEST Arabidopsis thaliana protein match is: unknown protein (TAIR:AT5G47170.1); Has 176 Blast hits to 176 proteins in 20 species: Archae - 0; Bacteria - 0; Metazoa - 0; Fungi - 0; Plants - 176; Viruses - 0; Other Eukaryotes - 0 (source: NCBI BLink…	1.33751	2.40782	1.87979	2.61147	2.97303	1.43371	1.63551	1.64086	1.39985	7.38749	2.20497	3.63552	2.15375	2.68488	1.55133	1.18136	1.02321	1.50503	5.13122	1.91835	3.79421	3.92985	3.64673	2.08939	4.09629	3.49167	3.14396	3.3043	3.92538	3.29183	4.81195	3.69806	2.11326	2.86949	3.938	2.59537
AT1G01140	CBL-interacting protein kinase 9	40.6709	39.7287	38.715	56.2223	43.4148	64.0634	42.5564	37.9696	47.033	45.0906	45.269	61.3278	61.2249	64.5312	51.6764	70.5167	41.8843	47.658	1.08769	1.5941	1.68558	2.08324	2.17665	2.31268	4.79396	6.28691	3.8275	1.71576	0.615959	1.39275	1.64712	2.70801	2.96235	5.82558	5.63434	3.13589
AT1G01150	Homeodomain-like protein with RING/FYVE/PHD-type zinc finger domain	0.070963	0	0.049867	0	0	0	0	0	0.104852	0.06356	0.063811	0.105211	0.068562	0.063311	0.129959	0.188034	0.108574	0	0.057314	0.106205	0.053682	0.217567	0.197132	0.204655	0.142254	0.087178	0.062552	0.19125	0.178513	0.349303	0.142495	0.294306	0.096104	0.220491	0.064288	0.222439
AT1G01160	GRF1-interacting factor 2	21.427	22.0701	21.6895	17.7083	22.9771	22.2181	18.7446	23.6938	24.9024	25.0992	19.9884	20.9986	17.7093	19.474	22.2898	19.8082	25.201	26.1843	35.053	33.1044	34.2924	30.4168	30.2565	34.3392	26.2491	28.2258	30.7938	28.9719	27.2715	32.4862	29.1229	33.4166	34.6112	27.077	27.8296	32.3095
AT1G01170	Protein of unknown function (DUF1138)	146.899	122.416	119.255	111.346	171.382	121.622	166.131	150.943	142.283	158.324	130.269	110.702	131.734	135.258	137.634	141.382	149.342	151.547	23.4667	19.556	27.8119	29.4241	27.606	24.1084	20.5538	24.3779	27.9008	23.0397	18.5789	22.9043	25.0159	25.8056	26.3058	21.4707	22.3516	27.4026
AT1G01180	S-adenosyl-L-methionine-dependent methyltransferases superfamily protein	16.5981	15.0544	12.2382	14.1257	18.6183	18.6757	19.0357	19.3887	18.9317	16.7446	13.9025	12.436	14.2508	16.8693	18.9543	18.378	19.7216	19.0597	12.688	10.7184	12.7173	13.6211	14.3054	16.6309	15.7458	16.5266	15.5394	12.9952	6.83974	9.60273	12.4895	13.6594	11.6804	13.8199	15.8095	14.4194
AT1G01183	MIR165/MIR165A; miRNA	0	0	0	0	0	0	0	0	0	0	0	0	0	0	0	0	0	0	0	0	0	0	0	0	0	0	0	0	0	0	0	0	0	0	0	0
AT1G01190	cytochrome P450, family 78, subfamily A, polypeptide 8	1.42963	1.3236	1.62568	1.24059	0.808894	0.417942	0.868778	0.361405	0.384066	1.30376	1.51928	1.41306	1.80819	1.13633	0.818776	0.82651	0.477241	0.325916	21.5816	21.7853	30.9696	35.6629	17.4423	18.5161	28.6588	21.5866	20.4685	22.0669	21.8723	27.8925	30.7689	14.3497	18.6102	28.7521	22.9123	19.2055
AT1G01200	RAB GTPase homolog A3	0.723578	0.558259	1.04686	1.2558	0.946102	0.656995	0.971533	0.765847	0.597454	0.800579	1.03339	0.37863	1.02808	1.13921	0.623593	0.837812	0.824886	0.533679	7.42539	8.50414	9.24083	9.33048	8.46065	6.07619	7.82134	6.06556	6.70333	7.07386	7.60207	9.87028	8.76046	8.94387	6.64813	8.46397	7.17207	6.89962
AT1G01210	DNA-directed RNA polymerase, subunit M, archaeal	9.63509	10.3653	11.7296	9.83304	14.5293	10.299	9.62453	11.0434	10.3765	11.9724	12.6299	11.7366	13.9636	11.1991	13.9175	9.86291	11.6965	11.9107	18.4683	20.9193	22.2253	18.8788	15.9589	15.9972	17.3198	14.3791	17.3451	17.3115	16.1301	17.0707	16.5543	18.1351	16.0504	15.059	13.0931	14.5844
AT1G01220	L-fucokinase/GDP-L-fucose pyrophosphorylase	6.65064	8.1167	8.86475	8.65683	6.76024	8.00677	6.50205	7.1718	7.07278	7.32409	9.18336	9.07664	7.94623	7.99222	7.63726	6.71932	7.39931	7.86405	8.94607	8.77574	9.9009	9.21557	8.49607	8.27615	8.24752	7.5234	8.41457	8.75998	8.17159	9.06113	8.99414	9.11775	8.63287	7.60599	8.01906	8.2243
AT1G01225	NC domain-containing protein-related	3.58845	3.55511	2.57898	1.80467	2.29624	2.49151	2.55963	2.26786	2.37994	3.79845	3.37346	2.378	3.30943	1.92817	2.74819	1.91405	2.82837	2.7531	7.93725	8.33047	7.21826	8.28269	8.60917	7.32071	5.96733	6.88816	7.09309	7.39987	6.82155	6.77992	7.16471	6.61441	7.06874	6.47988	7.20367	6.64669
AT1G01230	ORMDL family protein	35.6684	33.6818	28.0656	25.1974	36.9619	36.8659	32.394	37.9646	36.4832	39.2364	30.7183	30.4384	30.2871	35.5869	36.1386	31.9097	38.8929	37.4545	49.8661	49.1717	50.7719	56.796	53.1553	50.3103	53.5088	48.6017	50.0986	45.1308	41.5774	46.1595	47.3112	48.2444	48.9399	45.6683	51.5643	46.3867
AT1G01240	unknown protein; BEST Arabidopsis thaliana protein match is: unknown protein (TAIR:AT2G46550.1); Has 35333 Blast hits to 34131 proteins in 2444 species: Archae - 798; Bacteria - 22429; Metazoa - 974; Fungi - 991; Plants - 531; Viruses - 0; Other Eukaryotes - 9610 (source: NCBI BLink).	23.6658	15.4676	13.0894	16.1451	20.646	23.8905	19.0992	28.9011	26.4245	24.2441	17.8339	14.452	13.9603	20.3645	23.1886	20.2316	27.434	26.8755	21.0096	18.8535	17.7721	18.2384	21.4155	20.8976	17.5547	22.3143	20.943	20.5445	15.926	16.9595	17.9663	19.8462	22.3971	16.2492	18.7474	22.4677
AT1G01250	Integrase-type DNA-binding superfamily protein	0.796139	1.1517	1.11892	1.0363	1.0323	0.448034	2.10928	1.26157	0.698452	0.623943	0.894875	0.983637	1.44224	0.710286	0.291604	1.8082	1.11659	0.911848	0.080376	0.037235	0.075282	0.152556	0.061434	0.071751	0.365741	0.244515	0.263166	0.089402	0	0	0.099916	0	0	0.795117	0.180312	0.089127
AT1G01260	basic helix-loop-helix (bHLH) DNA-binding superfamily protein	5.19328	4.6241	4.53146	5.03755	6.31239	8.24423	4.2975	10.009	8.89045	5.60706	3.97857	4.49726	4.72952	7.05487	8.32122	5.46397	10.8504	7.68736	9.83342	9.87398	10.9668	10.0175	9.09475	9.92071	8.90089	9.32901	10.2066	9.52816	9.05803	11.2755	10.5384	9.05195	11.474	9.88922	7.647	8.95082
AT1G01270	pre-tRNA	0	0	0	0	0	0	0	0	0	0	0	0	0	0	0	0	0	0	0	0	0	0	0	0	0	0	0	0	0	0	0	0	0	0	0	0
AT1G01280	cytochrome P450, family 703, subfamily A, polypeptide 2	0	0	0	0	0	0	0	0	0	0	0	0	0	0	0	0	0	0	0	0	0	0	0	0	0	0	0	0	0	0	0	0	0	0	0	0
AT1G01290	cofactor of nitrate reductase and xanthine dehydrogenase 3	8.3799	8.85694	9.52727	7.83345	10.1716	7.95288	7.05343	8.38596	8.63201	7.78022	8.30111	9.42753	8.91911	7.5978	8.7089	8.02048	10.0416	9.49514	13.3436	13.0004	13.7091	13.6816	13.0168	12.3784	12.155	12.5127	12.6715	12.9447	10.9257	15.2772	12.8254	12.7149	11.7793	12.2778	10.2147	13.7286
AT1G01300	Eukaryotic aspartyl protease family protein	48.4041	41.8582	41.6234	35.6732	47.1335	37.6231	35.7748	43.6032	37.6411	46.0252	40.3902	40.6552	44.3502	49.9383	43.5413	32.9461	36.1987	32.0382	54.2315	67.7734	56.9201	57.4447	58.6855	53.2746	52.2869	49.0653	55.9053	54.0769	53.6397	59.6215	56.2908	60.6998	53.4777	52.583	51.2492	55.2459
AT1G01305	unknown protein; FUNCTIONS IN: molecular_function unknown; INVOLVED IN: biological_process unknown; LOCATED IN: endomembrane system; Has 30201 Blast hits to 17322 proteins in 780 species: Archae - 12; Bacteria - 1396; Metazoa - 17338; Fungi - 3422; Plants - 5037; Viruses - 0; Other Eukaryotes - 2996 (source: NCBI BLink).	0	0	0	0	0	0	0	0	0	0	0	0	0	0	0	0	0	0	0	0	0	0	0	0	0	0	0	0.062477	0	0	0	0	0	0	0	0.12457
AT1G01310	CAP (Cysteine-rich secretory proteins, Antigen 5, and Pathogenesis-related 1 protein) superfamily protein	0.085563	0	0	0.185621	0.126793	0	0.06975	0	0	0.076636	0.03847	0.084571	0	0	0.062678	0.064777	0	0.082525	0.276422	0.25611	0.258902	0.131164	0.264098	0.123379	0.057174	0.157671	0.150843	0.076866	0	0.233981	0.257716	0.23657	0.231751	0.075958	0.077514	0.076629
AT1G01320	Tetratricopeptide repeat (TPR)-like superfamily protein	40.3121	57.9333	64.5367	67.32	38.4528	44.5484	41.8192	33.881	36.4462	33.8709	53.3321	68.2792	52.5994	41.8171	41.5683	43.3921	32.5345	42.4354	5.94194	4.90333	6.30912	6.08167	5.70886	5.53235	4.746	4.70487	5.59205	5.51589	5.30131	6.55075	5.97819	5.58272	5.67386	5.27375	4.92705	6.26248
AT1G01340	cyclic nucleotide gated channel 10	1.99506	5.15199	3.02407	1.6454	4.12921	9.50151	1.33066	7.10662	6.84575	1.72784	2.49082	4.8239	1.49743	4.16295	8.34608	2.7337	10.3599	6.96537	18.1108	16.1137	19.3702	18.0847	19.9497	24.3342	21.429	25.7551	26.5097	16.7081	14.2888	16.9533	16.3058	18.7213	26.4976	18.7503	23.0479	26.4469
AT1G01350	Zinc finger (CCCH-type/C3HC4-type RING finger) family protein	14.7783	11.9086	14.1614	11.0625	15.2191	19.3935	10.2949	16.0668	16.7849	13.2365	13.9332	14.3414	11.711	18.1389	19.9676	12.8608	18.7588	18.6593	22.0151	23.0783	21.5683	20.023	21.1026	19.8894	17.5954	18.3936	18.2462	21.8051	17.1235	24.5254	20.6826	24.7913	23.6124	19.4274	19.1761	19.6257
AT1G01355	Putative endonuclease or glycosyl hydrolase	0.121681	0	0.213768	0.105591	0.090157	0.234778	0.198387	0.199037	0	0.108986	0.218834	0	0.058781	0	0.089137	0.04606	0	0	0	0	0	0	0	0	0	0	0	0	0	0.1331	0	0	0	0	0	0.054488
AT1G01360	regulatory component of ABA receptor 1	10.2821	10.1903	9.36959	12.7672	11.1489	13.9518	15.4351	14.1524	13.3397	9.95814	10.4861	8.38649	11.4687	11.448	13.0741	12.3726	16.5845	14.3515	29.0994	25.929	32.0295	26.142	27.2215	25.8261	33.962	30.7062	28.615	27.0352	24.7089	31.3181	27.4869	27.3117	33.6235	31.317	26.3543	29.1605
AT1G01370	Histone superfamily protein	5.68814	6.27399	5.4776	3.18097	4.77648	3.52285	3.77826	2.92912	2.8949	5.69852	3.97822	5.91372	3.90802	4.21016	3.8273	2.96658	2.23482	3.57618	7.99711	7.81935	8.92456	7.75084	8.14127	7.23008	6.44739	6.65144	6.88336	8.36521	7.10147	7.97332	7.57226	9.59152	6.88544	6.80765	8.47391	8.41494
AT1G01380	Homeodomain-like superfamily protein	0.662281	0.851611	1.75817	1.08556	2.23544	0.473276	1.31973	0.72221	0.815465	2.57047	0.794044	1.30921	2.20399	0.91912	1.02421	1.67131	0.82565	0.922663	3.80372	2.75329	3.22864	4.96345	3.63413	3.4486	12.6862	9.17576	7.04866	3.56978	3.05436	3.54168	6.50158	3.52661	2.85683	9.14571	6.79978	4.54735
AT1G01390	UDP-Glycosyltransferase superfamily protein	1.66	1.70127	3.23838	2.81649	1.45024	1.17918	1.89856	0.688961	1.20807	1.17613	1.76004	2.57133	3.83003	1.0168	1.14343	1.78194	0.960329	1.00365	0	0	0.018742	0.075962	0	0.035727	0	0	0.087358	0.044516	0.124652	0	0.049751	0	0.022369	0.04399	0.044891	0.088757
AT1G01400	unknown protein; Has 21 Blast hits to 21 proteins in 8 species: Archae - 0; Bacteria - 2; Metazoa - 2; Fungi - 1; Plants - 13; Viruses - 0; Other Eukaryotes - 3 (source: NCBI BLink).	0.036504	0	0	0	0	0.046956	0	0	0	0	0	0	0	0	0	0	0	0	0	0.027317	0	0	0	0	0	0.044845	0	0	0	0	0	0	0	0	0	0
AT1G01410	pumilio 22	0	0	0	0	0	0	0	0	0	0	0	0	0	0	0	0	0	0	0	0	0	0	0	0	0	0.023641	0	0	0	0	0	0	0	0	0	0
AT1G01420	UDP-glucosyl transferase 72B3	3.24479	4.62499	6.2415	3.69862	4.11563	4.68667	5.31271	4.72288	4.50995	3.2757	5.24208	4.53897	4.48994	3.99886	3.96831	3.74726	4.88042	3.60698	2.70953	2.44869	4.95078	3.83599	3.53085	3.86606	3.52791	4.18892	3.29651	2.51972	3.28575	5.14349	3.78235	3.92817	3.20266	3.51525	3.18867	2.56122
AT1G01430	TRICHOME BIREFRINGENCE-LIKE 25	49.7647	39.0625	35.6325	45.6803	39.7581	36.0829	36.1896	34.6635	34.7905	41.0617	41.7507	31.2236	30.8897	39.9698	35.6158	31.6628	30.9496	39.454	17.6603	19.1055	18.351	19.0816	16.5468	16.591	19.4246	20.3579	16.4247	15.4815	14.92	17.9037	19.0911	16.2109	15.2142	19.0499	20.3625	17.2348
AT1G01440	Protein of unknown function (DUF3133)	10.6893	10.9477	9.40267	10.125	12.145	13.6649	10.2173	11.2666	12.7631	11.1079	9.78117	11.235	8.58204	13.7676	13.5515	11.0702	11.8629	12.3426	11.6124	10.5197	11.4316	10.5443	11.9776	12.6322	12.5374	13.5248	13.4147	11.7668	8.66339	9.42805	11.5823	13.0775	12.6752	12.7305	12.0535	14.8823
AT1G01448	other RNA	0	0	0	0	0	0	0	0	0	4.45895	0	4.29091	0	5.07599	4.51516	3.98208	0	0	0	0	0	0	0	0	0	0	0	0	0	0	0	0	0	0	0	0
AT1G01450	Protein kinase superfamily protein	0.118322	0.091288	0.041574	0.025669	0	0.019025	0.048228	0.024193	0.043707	0.105978	0.079798	0	0.057159	0	0.021669	0.044789	0.030172	0	0	0	0	0.022673	0.073043	0.042655	0.09883	0.07268	0.121681	0.106295	0.074412	0.064713	0.118796	0	0.160241	0.02626	0.053596	0.052984
AT1G01453	unknown protein; FUNCTIONS IN: molecular_function unknown; INVOLVED IN: biological_process unknown; LOCATED IN: cellular_component unknown; BEST Arabidopsis thaliana protein match is: unknown protein (TAIR:AT4G01110.1); Has 30201 Blast hits to 17322 proteins in 780 species: Archae - 12; Bacteria - 1396; Metazoa - 17338; Fungi - 3422; Plants - 5037; Viruses - 0; Other Eukaryotes - 2996 (source: NC…	0	0	0	0	0	0.042874	0	0.190823	0	0	0	0	0	0	0	0	0.135992	0.128591	1.42677	1.07251	1.10942	2.29929	2.69546	1.63414	4.94442	5.97833	4.50503	1.88643	0.335388	0.255215	1.37205	2.24247	1.14354	4.67517	4.40857	4.74632
AT1G01460	Phosphatidylinositol-4-phosphate 5-kinase, core	0	0	0	0	0	0	0	0	0	0	0	0	0	0	0	0	0	0	0.046499	0	0	0	0	0	0	0	0	0	0	0	0	0	0	0	0	0
AT1G01470	Late embryogenesis abundant protein	101.36	66.1809	66.2178	96.3884	125.58	120.803	98.3291	120.234	105.804	98.7667	69.6378	78.6477	145.034	149.16	126.812	120.089	142.855	115.783	120.127	144.556	149.698	176.401	147.041	137.827	250.595	250.949	172.746	112.801	119.535	148.48	167.513	139.832	136.517	235.239	229.276	145.099
AT1G01471	unknown protein; Has 30201 Blast hits to 17322 proteins in 780 species: Archae - 12; Bacteria - 1396; Metazoa - 17338; Fungi - 3422; Plants - 5037; Viruses - 0; Other Eukaryotes - 2996 (source: NCBI BLink).	0	0	0	0	0	0	0	0	0	0	0	0	0	0	0	0	0	0	0	0	0	0	0	0	0	0	0	0	0	0	0	0	0	0	0	0
AT1G01480	1-amino-cyclopropane-1-carboxylate synthase 2	0	0.6495	0.443682	0.109578	0.031187	0.86629	0.05147	0.034426	0.077742	0.131952	0.075699	0.873684	0.122003	0.037553	0.817108	0.079666	0.021467	0.101494	2.03976	2.58283	2.05377	2.12934	2.22165	2.5644	2.40479	2.61136	2.63431	3.47885	1.42945	2.80857	1.85946	2.28878	2.43218	3.0641	2.49767	2.75189
AT1G01490	Heavy metal transport/detoxification superfamily protein	40.8311	42.2422	39.0031	36.8604	38.1015	36.9858	38.2155	44.6917	42.8022	45.7701	42.1863	39.0137	33.5371	34.7359	41.1566	40.3401	57.7451	48.5968	30.7811	36.3921	36.8701	37.1111	37.5327	33.4896	34.9594	30.8176	30.7028	33.1767	32.8576	44.8978	38.8389	31.9253	31.7273	30.6883	32.2245	30.062
AT1G01500	Erythronate-4-phosphate dehydrogenase family protein	13.4461	14.2146	13.2082	12.2887	13.5662	15.2534	12.034	12.3074	13.1251	13.8882	13.5058	13.1488	12.1895	15.161	14.8167	11.2626	13.1607	15.7832	8.38752	10.49	10.7559	9.14398	9.41318	9.13758	7.51281	8.57559	7.29637	7.71023	8.74402	8.79349	7.95635	7.51444	9.73769	8.30492	7.17914	8.32705
AT1G01510	NAD(P)-binding Rossmann-fold superfamily protein	14.0423	12.0012	10.3994	11.142	11.4104	12.4618	11.1627	13.6738	14.4866	12.421	13.9351	13.3236	8.99479	14.4834	11.5938	10.3814	15.3323	18.1269	29.0899	28.8826	25.9697	24.3807	24.5452	24.2342	22.4471	19.5623	24.1975	25.1778	22.2974	23.0403	24.8088	23.667	23.6402	22.1255	20.8392	22.8074
AT1G01520	Homeodomain-like superfamily protein	0.145129	0.186618	0.305956	0	0.035844	0.062227	0.157746	0.079131	0.178698	0.259976	0.174003	0.239079	0.140218	0.086319	0.141752	0.146498	0	0.139977	0.195359	0.181003	0.292763	0.222478	0.059728	0	0.323256	0.118861	0.227428	0.173837	0.182542	0	0.194281	0.08917	0.262061	0.386515	0	0.216628
AT1G01530	AGAMOUS-like 28	0	0.085765	0.156233	0	0	0.071495	0	0.27275	0.082125	0.149348	0	0	0	0	0.162864	0.084158	0.056694	0.160824	0	0	0	0	0	0	0	0	0	0	0	0	0	0	0	0	0	0
AT1G01540	Protein kinase superfamily protein	50.7073	38.7329	34.1415	39.8992	56.9557	52.4937	43.9061	67.0802	65.7944	46.057	40.0979	34.5831	37.7232	58.7566	50.1994	41.8732	70.9488	64.1283	31.6874	29.6263	28.8206	32.6972	29.4476	30.1203	30.3304	28.7074	27.4272	29.148	24.5548	29.7673	29.2424	29.4188	27.7761	31.1171	29.1082	27.6468
AT1G01550	Protein of unknown function (DUF793)	85.3909	101.604	88.9254	97.1087	93.2449	103.631	92.9742	97.7518	95.1523	80.3482	91.6836	103.852	113.455	112.683	106.212	113.969	115.731	99.891	126.197	125.972	127.407	132.052	141.392	141.785	142.101	153.056	153.486	128.808	111.012	123.64	131.708	142.497	150.971	132.618	137.836	146.396
AT1G01560	MAP kinase 11	0.953272	6.33638	7.67788	3.13919	5.17962	14.8087	2.98886	3.73832	7.67459	1.16032	4.28598	19.9799	7.3681	15.3303	12.695	11.1585	4.21349	6.34168	1.34242	1.006	1.05395	1.14283	0.66392	0.881153	2.46627	2.11698	1.53693	0.94421	0.491903	1.28337	1.05525	0.991194	0.882731	1.84442	1.35075	1.9045
AT1G01570	Protein of unknown function (DUF604)	1.39615	1.14449	1.36946	1.16105	1.27152	1.27208	1.54123	1.59386	1.26782	1.27654	1.02005	1.17872	1.09599	1.50509	1.17189	1.7176	0.860385	1.34658	3.57079	3.06897	2.75039	2.6976	3.44749	3.3344	3.75111	3.62688	4.23899	3.47529	2.41458	3.81794	2.74508	3.27043	2.86243	3.33097	2.79313	3.95954
AT1G01580	ferric reduction oxidase 2	0.312309	0.133863	0.09754	0.225843	0.102845	0.066954	0.38189	0.170285	0.064091	0.279726	0.218425	0.291539	0.217923	0.309589	0.13981	0.433473	0.07079	0.167344	5.21295	7.10201	8.58384	7.66011	6.54431	6.02959	5.02008	2.03559	2.94665	6.99852	4.03729	8.55943	4.11111	5.86856	6.73591	3.49645	2.27916	2.65716
AT1G01590	ferric reduction oxidase 1	0.059287	0.030494	0.027775	0	0	0.02542	0.080551	0.032326	0.0584	0.070802	0.035541	0	0.190936	0	0.028954	0.179538	0.040315	0.076243	0.031922	0.059153	0	0.030295	0	0.085491	0.052821	0	0.046453	0.106522	0	0.021617	0.019841	0.036427	0	0	0	0
AT1G01600	cytochrome P450, family 86, subfamily A, polypeptide 4	3.1691	3.35447	3.92438	6.84157	4.85368	3.80301	5.79699	2.38644	2.52685	3.8077	3.04084	3.55255	7.16922	3.63763	4.7421	3.07219	2.52293	2.12469	3.51158	4.51158	4.2538	4.38414	4.05585	2.75858	5.78471	3.5965	4.36056	2.86434	3.81591	4.71361	4.01604	3.40157	3.99525	4.0828	4.1139	4.03234
AT1G01610	glycerol-3-phosphate acyltransferase 4	18.9844	22.4309	24.007	24.7014	19.656	21.2768	20.7449	21.2733	21.4788	19.6058	22.4374	23.2384	17.8633	20.0514	20.3738	18.8565	19.7318	19.2444	26.1552	22.8345	26.6099	30.3797	28.4716	25.6541	33.4218	29.8378	28.6118	25.2888	19.6012	24.6335	24.8035	24.8023	27.8553	34.4865	29.3579	27.5506
AT1G01620	plasma membrane intrinsic protein 1C	510.675	303.518	209.824	263.542	511.771	360.483	380.17	610.044	578.461	501.015	344.929	208.017	255.912	464.586	395.792	332.233	570.371	560.78	703.55	607.829	547.521	605.197	717.652	642.613	639.769	789.732	745.823	660.722	472.224	504.806	586.511	715.797	543.981	605.772	791.382	676.489
AT1G01630	Sec14p-like phosphatidylinositol transfer family protein	36.5162	38.8151	45.193	40.6421	36.3237	40.2002	34.8661	33.9005	36.7826	35.5694	43.0834	44.0944	40.5171	39.5528	46.1949	32.9061	38.3454	41.5867	42.9622	44.0432	46.1004	47.6957	48.3231	47.1696	49.033	53.5463	48.9815	45.6017	33.2563	45.6058	43.8484	46.8149	43.791	51.6022	50.1725	46.955
AT1G01640	BTB/POZ domain-containing protein	2.27068	2.36829	1.38881	1.09468	1.74474	2.27172	1.71394	2.33859	2.54736	2.56106	1.9662	2.24436	1.78757	2.28842	2.77229	1.94191	2.57346	3.12286	39.3278	42.4164	42.2746	39.7398	40.4168	37.4419	36.0777	40.3449	40.1051	38.1532	35.5946	39.2345	38.2495	34.9948	41.0397	32.178	43.0462	40.5966
AT1G01650	SIGNAL PEPTIDE PEPTIDASE-LIKE 4	14.4784	16.0221	13.2702	13.2665	18.3443	22.3533	17.7118	21.2345	21.1702	15.2276	13.561	18.2744	13.8248	18.4938	20.8812	18.2449	24.2166	20.774	33.5451	28.9386	31.7324	29.4825	30.9396	33.4341	34.6097	35.0532	35.2722	32.7622	23.2549	30.0268	28.7893	30.1751	33.7931	31.5898	31.2475	33.0492
AT1G01660	RING/U-box superfamily protein	0.195887	0.358937	0.550613	0.254976	0.45356	0.724414	0.339333	0.500653	0.271344	0.197381	0.352288	0.338828	0.260229	0.502443	0.430487	0.203913	0.399612	0.472329	2.17538	1.8323	1.96342	1.76418	1.90457	2.29502	5.03938	4.49709	3.61166	1.73776	1.38591	1.55346	1.84379	1.8956	2.67496	4.17355	3.90411	3.24553
AT1G01670	RING/U-box superfamily protein	1.36263	1.23414	1.06163	0.488403	1.03157	1.50509	1.44889	1.04177	1.51003	1.22047	0.932293	1.22972	1.60272	0.68713	2.30018	1.12132	1.32947	1.97138	2.08147	2.63785	3.13719	2.90625	2.87099	2.69105	2.07837	2.11069	2.9593	1.83619	2.57085	3.11064	2.31981	3.22149	3.36983	2.39305	1.69066	2.54684
AT1G01680	plant U-box 54	1.55928	6.65004	5.84392	1.0524	2.21437	7.79997	1.87137	3.75499	2.23992	0.853477	1.83055	8.39099	1.46466	1.85484	7.64667	3.47587	3.22513	1.62924	1.22438	0.583413	0.851896	0.365186	0.106953	0.187371	0.347307	0.186237	0.381796	0.54475	0	0.094756	0.173947	0.119756	0.351949	0.576769	0.31391	0.310328
AT1G01690	putative recombination initiation defects 3	3.4337	3.12566	3.07258	2.97966	2.87361	3.06633	2.09432	1.91935	2.3725	3.49585	3.1987	3.27182	3.1743	2.53449	2.7144	2.56215	3.02366	3.02588	6.94314	6.82113	7.47481	6.11578	6.52684	5.96653	4.68789	4.23349	5.0518	6.32472	4.84707	6.53913	6.49808	6.26087	6.31176	5.15354	4.29678	4.53536
AT1G01695	Phosphatidylinositol N-acetyglucosaminlytransferase subunit P-related	0	0.099071	0.180472	0.222859	0.237858	0.082587	0.157019	0.078766	0.142299	0.057506	0.173202	0.412493	0.31016	0.057281	0.094066	0.315949	0.392936	0.433476	0.466701	0.480452	0.291414	0.664358	0.435984	0.254601	0.300315	0.295784	0.26411	0.403751	0.080756	0.280921	0.386772	0.32545	0.289837	0.341986	0.436238	0.230005
AT1G01700	RHO guanyl-nucleotide exchange factor 2	0.860027	0.796239	0.906536	0.820934	0.828391	1.16157	0.560873	0.726833	0.910696	1.51492	1.05691	0.878392	0.997108	0.690556	0.567008	0.434067	0.467858	0.580644	1.38922	1.35149	1.36623	1.49417	1.13261	1.09546	1.07273	0.845236	1.11187	1.00439	0.901442	0.815306	0.863472	1.71735	1.16471	0.712588	0.857036	1.0013
AT1G01710	Acyl-CoA thioesterase family protein	13.2336	13.5487	12.364	12.4152	12.8126	14.7571	13.0303	15.5559	15.0925	13.6106	12.8198	13.793	11.3273	14.5	13.6628	13.3075	15.4487	16.1285	13.533	12.2499	14.7054	13.2415	13.6363	14.0882	12.4852	12.2807	13.2273	13.1843	10.738	14.2187	12.5625	13.7576	15.022	13.788	12.323	13.5493
AT1G01720	NAC (No Apical Meristem) domain transcriptional regulator superfamily protein	16.0392	17.8146	22.5198	21.7181	23.4386	19.6713	25.503	18.2093	22.7134	15.3615	17.4501	24.7688	30.011	23.2638	23.2663	23.3479	23.2606	17.8591	40.0171	41.0694	41.6373	42.2857	43.5464	46.4855	35.7393	40.4815	39.4936	36.0366	34.1159	35.2279	42.4749	46.4833	47.8592	34.0321	37.7791	38.1444
AT1G01725	unknown protein; FUNCTIONS IN: molecular_function unknown; INVOLVED IN: biological_process unknown; LOCATED IN: endomembrane system; EXPRESSED IN: 23 plant structures; EXPRESSED DURING: 14 growth stages; BEST Arabidopsis thaliana protein match is: unknown protein (TAIR:AT4G00530.1); Has 20 Blast hits to 20 proteins in 7 species: Archae - 0; Bacteria - 0; Metazoa - 0; Fungi - 0; Plants - 20; Virus…	11.9948	9.53904	8.75318	9.52798	18.6635	12.8179	16.0211	21.4314	14.2466	17.3547	11.5326	9.75821	12.8369	11.2776	13.7208	14.1802	25.0343	13.6157	14.4571	13.809	14.9367	13.3664	17.3155	12.9057	14.8586	18.1362	15.0193	10.1954	12.6498	16.6529	12.0429	15.7317	16.0777	13.9248	13.2069	16.6095
AT1G01730	unknown protein; FUNCTIONS IN: molecular_function unknown; INVOLVED IN: biological_process unknown; LOCATED IN: chloroplast; EXPRESSED IN: 23 plant structures; EXPRESSED DURING: 13 growth stages; Has 42 Blast hits to 42 proteins in 17 species: Archae - 0; Bacteria - 2; Metazoa - 5; Fungi - 1; Plants - 34; Viruses - 0; Other Eukaryotes - 0 (source: NCBI BLink).	19.6126	20.8724	19.2692	16.222	22.0867	24.3416	18.347	26.7091	24.8728	18.5949	17.8837	19.249	14.4224	20.6529	27.0182	16.5172	30.9679	27.6434	35.279	35.9862	34.954	31.7904	37.9947	33.5795	30.845	31.3449	35.3318	34.4954	30.9655	31.8029	34.8169	33.357	34.7925	28.7465	33.6628	35.6233
AT1G01740	Protein kinase protein with tetratricopeptide repeat domain	2.45138	4.05006	3.82807	4.03959	2.47679	2.70732	2.74522	2.6732	2.76227	2.46177	4.25278	3.79353	3.44498	2.43004	2.72083	2.66195	3.43493	4.22716	4.61973	4.78055	5.01999	4.66887	3.86729	4.05257	2.77969	3.83285	4.17616	4.71585	3.51934	5.09202	4.52463	4.17619	4.33704	3.71494	3.97049	3.83647
AT1G01750	actin depolymerizing factor 11	0.217411	0.377411	0.343753	0.848981	0.402719	0.594272	0.930473	1.28915	0.481856	1.02233	0.537623	1.8803	0.630162	0.339441	0.159263	0.246893	1.55233	0.262115	46.5764	27.8609	28.2058	49.9924	50.8665	50.9442	96.6085	84.8011	67.2027	41.7481	19.4154	33.1751	51.6237	43.8813	55.0594	90.8577	71.3485	57.9753
AT1G01760	adenosine deaminases;RNA binding;RNA binding;adenosine deaminases	2.86719	3.24443	2.2387	2.40512	2.00638	2.90949	1.76598	2.26681	2.49479	3.62382	2.92198	3.43223	1.56976	2.78538	2.91715	1.80889	3.50947	3.41065	4.9402	3.64744	4.0005	3.95576	3.63829	4.29522	3.44859	3.65933	4.28715	4.49327	3.20561	4.112	3.83824	4.78582	4.05555	3.50692	3.319	4.85035
AT1G01770	unknown protein; CONTAINS InterPro DOMAIN/s: Protein of unknown function DUF1446 (InterPro:IPR010839); Has 1597 Blast hits to 1509 proteins in 306 species: Archae - 4; Bacteria - 843; Metazoa - 22; Fungi - 131; Plants - 31; Viruses - 0; Other Eukaryotes - 566 (source: NCBI BLink).	12.3516	12.2874	10.6569	11.3019	10.8169	10.6527	12.6944	13.6623	11.792	12.9015	10.9795	12.8206	9.52297	12.3932	10.6037	11.0257	14.4398	14.2342	9.8187	8.96477	11.3917	9.7521	8.95763	11.3167	7.27202	9.26092	9.59819	9.77669	7.81236	10.7815	9.75386	10.7149	12.3979	7.08491	9.65071	11.6642
AT1G01780	GATA type zinc finger transcription factor family protein	8.45739	7.07457	7.35076	5.87124	7.81647	6.18373	7.98304	6.8442	7.16891	5.98029	7.84516	7.39142	6.62296	7.78364	6.29324	6.13325	8.80821	8.71522	16.861	19.7524	23.2003	18.4578	18.7404	20.9568	23.319	27.4513	19.8276	17.5548	19.2596	19.3786	21.4069	20.7991	20.3754	25.5668	29.3971	28.9819
AT1G01790	K+ efflux antiporter 1	41.2711	47.4601	49.3856	63.7154	43.4697	50.352	50.7857	46.5427	45.2711	48.8061	45.0302	44.3698	54.7949	45.4628	44.0081	53.5306	44.1014	48.2993	8.63033	8.28546	9.25319	9.88598	7.9555	9.87222	7.99415	7.64548	7.89499	8.80835	8.30725	9.62091	10.0815	7.52217	9.43419	8.609	7.34542	8.66582
AT1G01800	NAD(P)-binding Rossmann-fold superfamily protein	48.3828	50.9266	51.5745	40.1022	60.9228	64.0224	52.0716	62.0491	61.2798	53.5637	48.4357	50.9825	50.4234	53.6256	67.2322	54.7854	66.3189	64.6554	57.7391	61.1875	59.6373	57.2461	59.1245	57.7459	52.9588	54.154	56.9763	54.3398	51.9975	56.088	51.0991	54.0984	58.8735	52.8871	52.5219	55.8431
AT1G01810	unknown protein; Has 12 Blast hits to 12 proteins in 5 species: Archae - 0; Bacteria - 0; Metazoa - 5; Fungi - 0; Plants - 7; Viruses - 0; Other Eukaryotes - 0 (source: NCBI BLink).	0.261642	0.656056	0.459652	0.113522	1.11469	0.252414	0.21329	0.320982	0.676534	0.585862	0.588181	0.58187	0.126394	0.350141	0.670826	0.594244	0.266877	0.378528	0.739612	1.41948	0.643255	0.902445	1.21138	1.17901	0.917864	0.52232	0.691893	0.705142	0.822724	0.78704	0.394035	0.723407	0.472448	1.04522	0.65183	0.58581
AT1G01820	peroxin 11c	58.5082	70.4341	60.8735	58.9393	65.1296	79.3123	67.2358	87.3208	83.6207	67.4073	62.7249	63.1124	63.8881	70.4169	75.2021	65.31	85.4299	83.2423	71.768	74.1048	74.8826	68.5062	74.2802	76.4601	61.7482	71.6815	72.0929	69.58	58.04	59.5929	64.4687	71.713	82.3151	56.8266	66.1561	71.8662
AT1G01830	ARM repeat superfamily protein	4.60731	7.3139	7.80297	6.75935	5.40301	6.57662	5.93103	4.90675	5.43626	5.58135	6.43799	8.33791	6.59704	4.7167	6.37378	7.37763	4.66569	5.19501	11.2571	10.926	11.0326	10.2386	9.20782	9.98939	8.20603	9.43689	9.07691	9.94553	8.73422	9.71683	10.5161	9.9282	11.1923	8.47452	7.55206	9.76649
AT1G01840	unknown protein; Has 23 Blast hits to 23 proteins in 9 species: Archae - 0; Bacteria - 0; Metazoa - 0; Fungi - 0; Plants - 23; Viruses - 0; Other Eukaryotes - 0 (source: NCBI BLink).	1.52545	1.60846	1.21489	1.50023	1.24328	1.30813	2.27983	1.41396	1.2021	1.77619	1.82894	1.96009	0.835169	1.08876	0.968465	1.57833	0.674253	1.47129	2.62836	2.09277	1.80787	2.22153	2.00894	2.05302	1.29113	1.96772	1.8825	1.50744	2.4943	1.44613	2.04208	1.17158	1.23953	1.62506	2.34931	1.45726
AT1G01860	Ribosomal RNA adenine dimethylase family protein	10.2481	9.93706	11.183	10.8274	9.65776	11.1312	8.27849	10.4073	9.53816	12.9226	9.71635	11.231	10.8585	9.61253	10.8185	9.93841	9.88467	10.9294	5.77637	6.07013	5.94895	5.03097	4.77821	4.53148	4.38593	3.57535	4.67591	5.00651	3.85529	5.14772	5.40879	4.96498	5.36701	4.53511	4.06703	4.38108
AT1G01870	pre-tRNA	0	0	0	0	0	0	0	0	0	0	0	0	0	0	0	0	0	0	0	0	0	0	0	0	0	0	0	0	0	0	0	0	0	0	0	0
AT1G01880	5'-3' exonuclease family protein	1.5496	1.66408	0.94178	1.09029	1.07057	1.45454	0.990099	1.02759	1.14481	1.4442	0.847351	0.993494	0.890203	1.04621	1.15049	1.28413	1.34565	1.25222	1.20081	1.55133	1.07718	1.39639	1.64173	1.60038	0.755602	1.11906	1.03368	1.54259	1.34327	1.42016	1.15634	1.13866	1.72046	1.05963	1.02442	0.900199
AT1G01890	pre-tRNA	0	0	0	0	0	0	0	0	0	0	0	0	0	0	0	0	0	0	0	0	0	0	0	0	0	0	0	0	0	0	0	0	0	0	0	0
AT1G01900	subtilase family protein	2.68454	2.04497	2.53123	2.94881	1.86318	1.7375	2.21613	1.95936	2.77408	2.13054	1.81812	2.08243	2.72502	1.83418	1.87942	2.19961	2.21833	2.27786	1.75652	1.93259	1.41383	1.88835	1.72016	1.59252	1.82789	1.47156	1.71736	1.69428	1.11128	1.43107	1.70588	1.39366	1.33459	1.6441	1.44689	1.49124
AT1G01910	P-loop containing nucleoside triphosphate hydrolases superfamily protein	36.1988	34.437	33.7012	32.1886	34.6058	36.6648	33.9689	37.3417	34.2029	40.459	35.8147	34.5663	35.7641	37.404	37.3039	31.4693	35.2281	35.6778	43.2763	41.5693	40.5141	39.1496	41.4416	37.6002	36.7095	37.5296	39.8854	42.6013	34.1156	42.6439	37.6271	42.2204	38.4292	40.6004	36.9391	37.2501
AT1G01920	SET domain-containing protein	7.58193	8.0702	7.06371	6.37434	8.10034	7.16947	7.31888	8.6779	8.71148	8.17603	7.3972	8.15216	6.0595	9.33208	9.47188	6.22789	9.07004	9.65364	17.677	15.928	16.0854	14.9812	15.6989	15.4704	12.3859	12.0322	14.4142	17.7518	15.0476	17.4093	13.8229	15.5194	16.7934	13.4808	12.4726	14.4078
AT1G01930	zinc finger protein-related	7.21364	7.27549	6.75889	6.27791	7.09547	8.57966	4.8067	8.08871	7.61547	6.91051	6.65583	7.15069	5.73724	7.36846	6.93854	6.17357	7.80584	8.24818	8.56194	7.91714	9.26884	7.59652	7.80911	6.97985	7.64248	6.97399	7.34777	7.53231	6.3907	7.82201	7.22154	9.01852	9.30677	5.75422	6.80024	6.51665
AT1G01940	Cyclophilin-like peptidyl-prolyl cis-trans isomerase family protein	11.0172	17.0439	13.8478	11.778	13.9277	12.8932	11.0645	15.3738	12.2928	13.5301	14.8603	14.8187	14.4303	11.7038	13.6452	11.2214	13.2071	15.4461	24.0801	27.2402	23.8857	25.5076	27.1345	22.0284	22.9582	20.7555	20.958	24.3863	24.0003	29.134	25.6008	23.5002	24.3546	22.3339	20.7848	20.7511
AT1G01950	armadillo repeat kinesin 2	6.6154	6.26393	5.35953	5.77622	6.45105	7.05896	6.66308	5.95827	6.85638	6.35369	7.33751	7.51141	6.16704	6.10932	6.50816	7.83327	6.70593	5.95866	10.5756	9.89053	10.1018	10.1411	8.7836	9.24364	8.5304	8.73992	8.98793	8.90219	8.83651	11.1534	9.29042	9.77522	9.93398	9.19749	7.96189	9.10738
AT1G01960	SEC7-like guanine nucleotide exchange family protein	16.7722	18.7265	17.2275	18.4223	18.2546	20.581	16.1281	18.7378	20.0109	18.2652	18.6658	20.0061	15.6975	19.8563	19.6916	16.2047	18.2948	20.0209	30.7109	28.346	31.0028	27.2094	29.8453	30.7661	26.4197	28.5615	30.3597	31.3442	28.9792	30.7351	32.0749	29.7796	29.6606	27.8679	28.4663	32.29
AT1G01970	Tetratricopeptide repeat (TPR)-like superfamily protein	17.6669	17.5416	22.6567	20.7196	16.94	15.7152	12.5837	14.7394	14.55	15.8237	16.2966	19.8171	19.5425	15.6261	18.1408	11.8207	14.0388	15.255	5.26126	5.19709	5.13872	4.85701	5.39831	5.37284	3.96328	4.62413	5.01969	4.69076	4.78218	4.99065	5.29331	5.1393	4.69135	4.16283	4.3629	5.26654
AT1G01980	FAD-binding Berberine family protein	0	0.035282	0.032135	0	0	0	0.037279	0	0	0	0	0	0	0.040799	0	0	0	0	0	0.01711	0	0	0	0.032971	0	0	0	0	0	0	0	0	0	0	0	0
AT1G01990	unknown protein; Has 32 Blast hits to 32 proteins in 6 species: Archae - 0; Bacteria - 0; Metazoa - 0; Fungi - 0; Plants - 32; Viruses - 0; Other Eukaryotes - 0 (source: NCBI BLink).	20.8631	21.3613	19.2315	17.1174	22.9898	21.9217	18.3403	23.7781	20.5072	23.8754	18.281	16.0192	18.8179	19.1841	21.7661	18.5394	23.637	20.3966	16.0465	17.8728	15.1102	13.1307	15.6438	15.324	14.2971	15.4568	16.2704	13.8892	13.9924	15.0456	15.0231	16.7712	16.4617	11.8005	14.2961	16.6158
AT1G02000	UDP-D-glucuronate 4-epimerase 2	6.35995	5.68544	5.07945	5.78371	6.06862	5.3432	7.07862	6.58356	6.207	5.23398	5.23359	5.68312	5.91798	6.03005	4.60737	5.98757	6.29569	4.27805	9.30668	10.9234	9.67549	9.91145	9.6632	9.66162	11.8554	10.3071	9.35046	9.15002	7.40909	9.03616	10.8858	10.1657	8.87799	11.1879	9.82247	8.26012
AT1G02010	secretory 1A	2.95639	3.50005	4.4774	3.96615	2.69406	4.09787	3.18569	4.23834	3.55233	4.55022	3.11678	3.98013	3.34882	3.12266	3.38545	3.70461	4.45399	4.67044	4.28151	4.15761	4.57568	4.90971	3.74449	4.31206	3.54225	4.14333	3.94393	4.8844	3.22698	5.33398	3.53118	4.57246	4.26456	4.25355	3.95586	4.1694
AT1G02020	nitroreductase family protein	6.77213	5.04518	4.83444	5.86109	4.99116	5.34645	6.30928	6.06619	5.54577	5.5842	5.46131	5.36552	4.88125	5.4984	5.11838	5.22193	6.10356	6.06513	4.03707	3.79404	4.60792	3.8175	3.53911	3.92678	3.74705	3.52151	3.60063	4.2329	2.54636	3.21391	4.06516	3.45091	3.80117	3.83301	4.25235	3.78665
AT1G02030	C2H2-like zinc finger protein	0.129403	0.066559	0.060623	0.131008	0.111859	0.097097	0.123071	0.105835	0.015933	0.154537	0.038787	0.042634	0.062512	0.038483	0	0.032656	0	0.14561	0.574827	0.64556	0.407875	0.859605	0.812148	0.63754	0.778215	0.847853	0.735092	0.658751	0.081381	0.872877	0.822838	0.616183	0.720465	0.555242	0.586152	0.540832
AT1G02040	C2H2-type zinc finger family protein	0	0	0	0	0	0	0	0	0	0	0	0	0	0	0	0	0	0	0	0.128318	0.064858	0	0.105856	0.185449	0.286454	0.105329	0.201536	0.077023	0	0	0	0	0.077409	0.228341	0.233018	0
AT1G02050	Chalcone and stilbene synthase family protein	2.93091	3.44106	2.37302	2.5157	3.35184	3.64711	2.44121	3.62169	4.44826	2.96753	2.63551	2.67651	2.00068	3.26856	3.03384	2.12243	4.22436	4.05591	5.91795	7.10417	7.44672	5.00575	4.46428	5.00726	5.25803	4.81388	5.69124	5.72391	5.81018	6.02861	5.34154	5.696	4.74586	4.46849	5.51242	6.0772
AT1G02060	Tetratricopeptide repeat (TPR)-like superfamily protein	2.99512	2.11824	1.78093	2.04927	2.67441	3.77855	1.98772	3.76863	3.84391	2.54507	2.9177	2.67575	1.98483	2.96333	3.08012	2.3402	4.28881	4.38872	3.47349	4.68371	4.73478	4.28237	4.33792	4.40196	3.52805	4.00973	4.29867	5.22614	3.91212	4.07425	4.27936	3.55664	4.52425	3.35773	4.2092	4.65982
AT1G02065	squamosa promoter binding protein-like 8	1.41686	1.30212	0.878517	1.57304	2.26942	1.95652	2.51386	2.24944	2.30899	1.2877	1.19911	1.83292	1.95271	1.82174	1.92319	1.24618	2.57162	2.61252	0.016829	0	0	0	0	0	0	0	0	0	0.026207	0	0	0	0.037624	0.036994	0	0
AT1G02070	unknown protein; BEST Arabidopsis thaliana protein match is: unknown protein (TAIR:AT3G60520.1); Has 98 Blast hits to 98 proteins in 13 species: Archae - 0; Bacteria - 0; Metazoa - 0; Fungi - 0; Plants - 98; Viruses - 0; Other Eukaryotes - 0 (source: NCBI BLink).	1.10721	0.533902	0.486287	0.360302	1.12801	1.24619	0.73336	0.622568	1.12473	0.681792	0.373358	0.341993	0.534872	0.617384	1.21663	0.366729	1.41171	0.467207	0.167672	0.41427	0.523484	0.689534	0.256315	0.449038	0.416165	0.807627	0.528657	0.497336	0.783359	0.075695	0.277912	0.637772	0	0	0.501529	1.17754
AT1G02074	unknown protein; Has 30201 Blast hits to 17322 proteins in 780 species: Archae - 12; Bacteria - 1396; Metazoa - 17338; Fungi - 3422; Plants - 5037; Viruses - 0; Other Eukaryotes - 2996 (source: NCBI BLink).	0.284335	0	0	0.493474	0.421348	0.548613	0	0.232548	0.210061	0	0	0.843118	0	0.253674	0.416577	0.430524	0.580048	0.82272	0.459293	0	0	0	0	0	0	0	0	0	0	0	0	0	0	0	0	0
AT1G02080	transcription regulators	14.5622	16.7674	15.8427	17.1429	15.0097	18.0102	15.4198	15.9085	16.8842	14.2898	16.8997	17.2764	12.7191	16.7426	16.6649	14.3956	19.6545	20.4124	29.6442	23.704	28.8854	25.9648	26.5697	30.6931	26.8735	27.554	29.2727	31.2659	28.7319	30.3953	30.9771	27.2033	29.5071	25.7178	28.1413	32.6341
AT1G02090	Proteasome component (PCI) domain protein	13.1766	15.9197	16.0226	13.861	14.8778	15.507	13.658	14.8566	14.1273	14.8483	15.3148	16.0868	14.7997	14.6103	15.3738	12.5506	14.5453	13.2677	29.2	32.0504	31.0276	31.554	29.6595	27.6469	27.1549	26.5252	27.0347	28.3144	28.1398	31.2791	29.3677	29.0942	26.9548	29.0313	25.3121	25.4068
AT1G02100	Leucine carboxyl methyltransferase	21.321	19.6183	17.4184	17.1115	19.2936	25.1399	21.1562	28.0385	24.9829	22.1228	18.7269	20.5844	18.5733	22.5819	23.0865	21.6323	27.3924	24.7779	38.1807	39.2548	39.6167	34.6489	35.6558	39.4596	32.8145	33.0632	36.4068	35.0369	32.1661	36.3529	34.6245	38.1187	41.6814	31.7788	35.0156	34.7203
AT1G02110	Protein of unknown function (DUF630 and DUF632)	10.657	8.48696	7.79354	7.55502	9.81	8.2714	10.484	10.5479	9.03416	9.82023	10.2002	9.49801	8.28948	9.45948	8.58744	7.48012	11.1098	9.75602	15.4056	16.6389	14.6614	11.6435	13.6817	11.7859	10.8024	10.8288	11.7928	14.6366	12.2683	12.7044	11.8241	13.2344	15.1175	10.0541	12.1091	11.6473
AT1G02120	GRAM domain family protein	28.0766	39.893	36.5734	32.9447	39.2369	53.2058	34.4873	52.8009	50.8548	36.8866	35.7379	41.543	32.5477	39.8402	49.7433	35.5549	56.1752	48.2779	44.9936	43.1926	51.5762	44.8418	44.5724	52.363	42.3325	47.4853	47.0589	44.0923	35.2877	44.0523	43.3253	46.854	56.2802	44.1544	45.5191	49.7593
AT1G02130	RAS 5	37.8673	30.4158	27.732	33.4284	30.1501	33.4117	32.9718	33.1132	31.9375	34.1733	32.2839	31.7635	36.6649	34.1125	31.1882	30.4968	35.5767	31.4293	52.6704	56.8262	52.8316	44.6821	51.352	46.6347	46.1476	47.551	48.6192	49.6851	45.8783	45.899	47.9655	46.9727	46.5334	44.701	47.4709	49.4588
AT1G02140	mago nashi family protein	104.041	99.4132	97.9558	80.1644	101.586	99.2068	92.1492	94.0186	94.1316	99.1951	99.9706	94.0984	89.0995	97.2865	99.7731	83.8855	86.8964	86.0701	131.291	149.135	144.559	141.452	136.605	130.561	130.254	129.024	132.417	135.176	125.101	145.197	127.979	137.99	129.218	137.55	139.547	127.941
AT1G02145	homolog of asparagine-linked glycosylation 12	12.1949	12.9253	13.2548	11.0031	11.4068	12.6458	11.5619	13.5826	13.3259	12.5512	11.8815	13.2996	10.4002	10.7501	11.8993	12.059	13.3786	14.1938	17.6231	18.487	20.8528	17.4865	15.4904	18.756	15.8115	16.5601	17.6381	18.6655	15.4606	20.8179	17.9884	15.5516	18.6276	16.4865	17.2415	17.6527
AT1G02150	Tetratricopeptide repeat (TPR)-like superfamily protein	57.7941	58.6536	66.5555	57.6908	51.3989	54.4115	46.7211	46.4087	49.6003	51.4116	57.0068	67.1819	52.096	51.5617	51.0093	41.9815	42.1648	50.17	16.0837	15.0492	15.3291	14.3075	15.0086	14.1999	10.4113	12.9714	12.2682	17.6538	12.7439	14.5298	13.666	15.3077	13.929	11.0151	10.7649	13.8366
AT1G02160	Cox19 family protein (CHCH motif)	30.3712	25.8778	22.6893	25.2677	42.166	32.8084	33.7125	41.9621	40.0827	33.8052	29.2326	28.5619	29.9845	30.8448	33.7504	31.197	41.7313	38.0381	36.2586	40.2138	39.5928	36.6135	32.6739	34.4405	33.3969	31.3794	31.2334	37.019	28.5577	36.0437	27.9025	35.3962	37.404	29.3179	29.6512	28.5206
AT1G02170	metacaspase 1	21.7121	23.8478	19.9183	17.0492	28.3265	37.6067	22.3668	33.0588	35.8482	22.3331	22.956	30.2115	16.7456	30.5912	33.3227	22.3826	39.3786	31.3816	27.34	30.0834	27.2165	28.1761	29.0663	29.4587	29.8944	26.9232	32.1	23.6648	19.3604	22.8257	23.935	29.0929	27.9354	29.44	27.8889	28.7474
AT1G02180	ferredoxin-related	5.09945	3.09128	3.90344	2.60767	3.20486	2.86976	3.3405	3.79829	2.45552	3.71103	4.21702	3.64525	5.23482	3.94023	3.13522	2.51631	4.36553	3.42531	3.4567	3.85005	4.0298	5.30457	3.56961	2.8888	4.71573	4.08324	4.36126	3.02681	2.57706	3.63567	4.43418	4.61585	3.20639	3.79947	4.99098	3.58838
AT1G02190	Fatty acid hydroxylase superfamily	0.211583	0.267123	0.2433	0.417284	0.285035	0.272161	0.439045	0.235973	0.341047	0.36179	0.27674	0.361225	0.446014	0.223088	0.309988	0.232994	0.490492	0.575109	0	0.014394	0	0	0	0	0	0	0	0	0	0	0	0	0	0	0.034851	0
AT1G02205	Fatty acid hydroxylase superfamily	15.1847	14.7218	16.6137	18.6659	19.4851	15.8573	19.7715	11.3472	12.4574	16.1359	14.5028	16.0622	17.2032	16.7119	17.5621	11.5885	11.4783	10.7524	2.04637	1.98753	2.0092	2.27686	2.15739	1.92756	2.75556	2.23253	2.21799	1.58546	1.34068	2.15984	2.05262	2.36733	2.14557	2.46646	1.93126	2.05007
AT1G02210	NAC (No Apical Meristem) domain transcriptional regulator superfamily protein	0	0	0	0	0	0	0	0	0	0	0	0	0	0	0	0	0	0	0	0	0	0	0	0	0	0	0	0	0	0	0	0	0	0	0	0
AT1G02220	NAC domain containing protein 3	1.11212	2.76477	3.16946	0.723799	1.2589	3.75514	0.579217	1.16223	1.25524	0.691733	1.13893	4.18318	1.55204	0.716586	4.61652	0.865344	1.13437	1.57916	30.8139	34.56	48.0236	41.5082	39.247	42.8088	42.5029	39.1278	47.0367	26.3647	29.0254	37.3058	35.9476	35.0764	55.5871	37.4071	38.0054	45.2907
AT1G02230	NAC domain containing protein 4	0.695977	3.04279	2.3367	0.167763	0.744862	2.28783	0.819518	0.980317	1.314	0.346315	1.28643	4.43319	0.635068	0.8279	3.5122	2.10762	1.22261	1.37983	1.7488	2.57511	3.39291	1.68927	3.0791	3.09439	1.80856	2.56503	2.88566	2.84829	2.33438	2.07241	1.51399	4.02675	4.71273	2.19681	2.34689	3.01267
AT1G02250	NAC domain containing protein 5	0	0	0.053943	0	0.056876	0.024685	0.031288	0.062782	0	0.034377	0	0.075873	0	0.068485	0.112464	0	0	0.074037	0	0.172327	0.493584	0.176511	0.213243	0.138363	0	0.141455	0.248103	0.206881	0.048276	0.2519	0.15414	0.141493	0.034653	0.136292	0	0.068748
AT1G02260	Divalent ion symporter	9.36836	10.7743	9.93658	8.72111	11.9778	14.8064	10.6061	16.1365	15.8711	11.4264	8.79196	9.20201	9.78522	12.3373	14.8954	11.3539	13.7079	14.5774	15.4475	15.5658	16.3544	15.048	15.9672	17.4269	13.4831	15.1939	15.0853	15.135	12.6898	14.9985	12.9649	15.3475	17.655	12.7604	14.2569	15.4722
AT1G02270	Calcium-binding endonuclease/exonuclease/phosphatase family	14.9149	17.2706	19.2479	18.8959	16.5482	18.6458	15.9077	14.609	15.9369	17.6145	16.6789	18.1324	21.9712	19.9938	19.0411	20.0441	16.6906	15.9293	13.5648	12.9102	13.6276	13.9832	12.7051	12.8969	13.1752	12.798	11.5121	12.3717	10.6423	14.647	15.5614	13.9567	13.8789	13.9625	10.1972	13.0163
AT1G02280	translocon at the outer envelope membrane of chloroplasts 33	93.2072	62.7099	66.3992	61.1406	73.9934	65.9915	51.7191	57.2461	63.9673	84.057	70.0792	69.4646	66.9379	73.4048	68.3307	50.1067	53.9275	70.325	26.3968	21.7397	20.5762	25.1055	20.0001	18.302	19.579	15.3082	17.2605	26.1307	15.3596	18.9266	21.6973	18.8013	19.1255	20.9864	14.514	16.3252
AT1G02290	unknown protein; BEST Arabidopsis thaliana protein match is: unknown protein (TAIR:AT3G45830.1); Has 134 Blast hits to 134 proteins in 37 species: Archae - 0; Bacteria - 0; Metazoa - 54; Fungi - 0; Plants - 78; Viruses - 0; Other Eukaryotes - 2 (source: NCBI BLink).	4.8332	4.87044	5.00793	4.34388	4.12921	4.61515	3.94001	4.67896	4.40867	3.84305	3.76956	4.46032	4.47904	5.544	5.13016	4.44316	5.18142	4.73294	6.79144	8.91267	7.44292	7.12559	7.51998	6.77381	6.29439	6.80097	6.49196	5.89262	7.75399	8.38872	5.96666	6.18161	8.14847	6.12952	6.81354	7.08913
AT1G02300	Cysteine proteinases superfamily protein	23.3343	23.0228	19.1503	26.1312	23.3215	23.8806	25.1868	26.7459	24.7636	26.8494	22.6366	19.0234	20.6357	19.5719	19.3143	23.5457	29.4995	26.4484	8.61146	9.78853	10.7199	10.2873	10.5565	10.3399	9.81053	9.49961	10.1091	9.18064	5.61283	8.60741	8.20826	8.19404	11.2872	8.19526	8.2088	9.30493
AT1G02305	Cysteine proteinases superfamily protein	64.3447	58.2154	51.8338	55.2949	68.7615	77.1307	68.4125	78.7923	79.008	64.9752	57.9932	52.9696	55.5659	69.0143	80.2563	66.728	84.9035	80.0535	107.008	97.678	103.507	108.565	114.139	122.555	130.535	142.877	130.789	106.642	75.8503	91.1148	95.5018	106.748	131.341	120.969	124.98	121
AT1G02310	Glycosyl hydrolase superfamily protein	0.06014	0.139199	0.253569	0.104375	0	0.116038	0.661851	0.245932	0.199936	0.080798	0.162236	0.297214	0.145262	0.214619	0.154193	0.796779	0.245373	0	3.54581	2.38518	2.7524	5.64678	3.60119	4.16259	6.8919	7.11116	4.5767	2.86344	1.70197	2.4669	5.52485	4.6004	4.47954	6.24653	6.31998	5.03599
AT1G02320	unknown protein; Has 0 Blast hits to 0 proteins in 0 species (source: NCBI BLink).	0	0	0	0	0	0	0	0	0	0	0	0	0	0	0	0	0	0	0	0.212771	0	0	0.175526	0.615009	0.189995	0.174653	0	0.255434	0	0	0	0.26205	0.256713	0.252418	0	0
AT1G02330	CONTAINS InterPro DOMAIN/s: Hepatocellular carcinoma-associated antigen 59 (InterPro:IPR010756); Has 1239 Blast hits to 998 proteins in 204 species: Archae - 4; Bacteria - 71; Metazoa - 421; Fungi - 109; Plants - 87; Viruses - 5; Other Eukaryotes - 542 (source: NCBI BLink).	22.5974	18.6232	21.3209	17.5181	21.8071	23.0708	14.9432	21.8097	22.2398	22.929	18.4371	24.2878	19.5426	20.9712	26.2195	16.1208	24.6614	21.9475	36.0873	39.0228	37.9242	34.5501	33.3138	33.0123	29.698	29.4839	29.3911	33.1835	30.8575	40.2318	32.1677	35.4994	39.0565	31.459	28.3454	28.128
AT1G02335	germin-like protein subfamily 2 member 2 precursor	20.7479	15.9688	14.8624	16.3478	19.2812	13.0856	19.1251	18.4071	14.8456	19.6182	16.3982	15.0951	18.978	15.9558	14.1316	22.0211	16.7562	12.6463	42.157	42.4049	39.523	37.3506	46.6117	39.7701	47.1642	46.2256	36.3119	43.7318	36.1433	39.7851	43.377	43.1977	34.4711	45.4007	44.8287	39.008
AT1G02340	basic helix-loop-helix (bHLH) DNA-binding superfamily protein	3.03556	1.20961	1.10173	1.15787	1.48296	1.07271	2.50177	6.1385	2.21796	1.31461	1.97972	0.956162	2.06265	1.48803	1.2218	2.24762	7.34944	2.25214	5.30753	3.24506	6.66183	5.49714	5.08634	6.46962	8.4033	6.88466	7.62546	4.61494	3.14677	6.02057	4.58832	5.59529	6.89682	7.43294	6.67858	7.34923
AT1G02350	protoporphyrinogen oxidase-related	4.05127	3.04942	2.01367	2.05789	3.22137	2.03363	3.54424	8.32391	3.35799	5.39866	2.57673	2.83232	2.6731	2.29206	2.67821	2.16941	5.44258	4.00274	1.67593	1.99643	1.12122	1.36327	1.76896	1.78106	2.04683	1.88155	1.9162	1.86413	1.11855	1.18893	0.694452	1.36601	1.69503	1.57896	1.25323	1.59291
AT1G02360	Chitinase family protein	5.12647	8.70783	5.78139	4.05396	5.39125	13.3214	3.40394	4.63234	6.13914	2.44393	3.94064	10.175	3.87452	6.30721	12.8107	5.16437	5.81942	5.38308	41.5381	28.7406	25.5512	41.5433	47.0363	50.3748	59.2289	50.8402	46.1847	50.028	17.628	26.4551	33.8706	44.4654	51.7341	50.5383	51.5359	44.135
AT1G02370	Tetratricopeptide repeat (TPR)-like superfamily protein	4.11316	3.85211	3.5754	2.744	2.9595	4.00631	1.84126	3.8307	3.794	3.8118	4.0193	4.32398	3.53752	3.86051	4.02324	2.82596	4.34096	4.26523	6.50965	7.20554	6.87045	5.5946	6.91291	6.27393	5.67165	4.45426	5.70044	8.43674	7.26679	7.35991	6.8509	6.92421	6.0748	5.50883	4.88933	5.57879
AT1G02380	unknown protein; BEST Arabidopsis thaliana protein match is: unknown protein (TAIR:AT4G01960.1); Has 66 Blast hits to 66 proteins in 11 species: Archae - 0; Bacteria - 0; Metazoa - 0; Fungi - 0; Plants - 66; Viruses - 0; Other Eukaryotes - 0 (source: NCBI BLink).	3.69129	2.21505	1.20526	1.03537	2.735	2.73377	2.61399	2.98849	3.08514	3.07241	3.28573	1.14246	1.94529	3.29323	2.97717	3.3309	4.22152	3.88388	2.34891	1.42297	1.94618	2.80072	2.96923	2.95709	3.2389	3.64155	3.15518	1.50731	1.8759	2.77337	2.73276	2.68035	3.23169	3.87274	3.44538	3.60642
AT1G02390	glycerol-3-phosphate acyltransferase 2	0.420073	2.08863	3.18153	4.81985	2.12685	2.53661	3.21516	0.935258	1.20688	0.647981	2.68612	4.0367	4.98303	5.01781	1.84634	4.55836	0.975978	0.832826	1.84717	2.13056	1.85368	1.75299	1.0805	1.41339	2.04285	1.18981	1.22057	1.80302	2.05474	1.78693	2.38995	1.26899	1.03244	1.92675	1.43766	1.48395
AT1G02391	unknown protein; Has 30201 Blast hits to 17322 proteins in 780 species: Archae - 12; Bacteria - 1396; Metazoa - 17338; Fungi - 3422; Plants - 5037; Viruses - 0; Other Eukaryotes - 2996 (source: NCBI BLink).	0	0	0	0	0	0	0	0	0	0	0	0	0	0	0	0	0	0	0	0	0	0	0	0	0	0	0	0	0	0	0	0	0	0	0	0
AT1G02400	gibberellin 2-oxidase 6	1.93535	2.04709	1.55743	1.59817	2.40537	2.58983	2.21386	2.85936	2.44449	1.23018	1.01049	1.94377	5.03655	6.5167	3.15559	3.71026	4.13918	2.55909	8.92482	9.64717	9.28009	12.3219	11.4078	9.56502	14.2671	10.7183	10.4559	10.1794	7.49908	7.8533	12.7869	11.1048	12.4286	11.999	10.1238	7.74385
AT1G02405	proline-rich family protein	0.396559	0.122382	0.278669	0.275297	0.352589	0.357067	0.258619	0.194599	0.117188	0.852446	0.071318	0	0.076628	0.212277	0	0	0	0.611966	0.128114	0	0	0	0.097922	0.114366	0.105993	0	0.046608	0	0	0.17351	0.238888	0.073096	0.143214	0	0.143702	0.142062
AT1G02410	cytochrome c oxidase assembly protein CtaG / Cox11 family	18.3396	17.824	17.3833	16.3155	16.6959	19.6586	18.2244	14.7959	16.0171	15.3121	17.5459	19.9187	17.5473	18.2645	18.5637	19.7772	16.2414	15.1518	19.5199	21.7825	20.8101	24.4907	23.4766	20.6541	20.662	20.1288	20.5103	20.6263	17.4793	21.8102	21.5533	23.0932	20.2803	20.0041	19.6089	19.4806
AT1G02420	Pentatricopeptide repeat (PPR) superfamily protein	2.86011	2.27219	2.44765	2.13789	2.28701	2.568	1.6621	1.82966	2.17575	2.18126	2.62278	1.98727	2.65389	2.27378	3.21535	1.86517	1.76196	2.70394	3.93386	3.64479	3.68453	3.03872	2.95433	3.69547	2.42205	3.14838	2.74578	3.23083	4.02483	2.88072	2.33137	3.75819	3.3237	2.86587	2.71933	3.75347
AT1G02430	ADP-ribosylation factor D1B	0.419171	0.369601	0.547039	0.415706	0.443683	0.577695	0.390522	0.244875	0.486631	1.76992	0.430771	2.36749	0.809971	0.587665	0.307061	0.226673	0.183239	0.404288	6.4324	5.73568	4.12218	3.44235	4.43593	4.61962	3.9213	4.1564	3.48375	5.16431	4.21782	4.84709	3.84777	3.7528	5.19016	4.62489	4.50262	4.29035
AT1G02440	ADP-ribosylation factor D1A	0.145889	0.168836	0.358817	0.063299	0.108094	0.328402	0.237857	0.477272	0.10778	0.196003	0	0.504694	0	0.130157	0.267176	0.276121	0	0.351774	1.76744	1.03712	1.54506	1.17412	1.84624	1.57777	1.16981	1.07535	1.45744	2.03144	0.733991	0.797903	1.02532	1.34455	2.3709	1.42464	1.18949	1.63321
AT1G02450	NIM1-interacting 1	0.309037	9.95445	11.7813	2.41356	3.20567	7.00623	6.29816	3.34896	2.05479	1.10718	2.77891	13.44	4.25476	2.48141	4.58427	9.41702	2.67937	3.12968	0.87359	0.635954	1.46111	0.710613	0.667713	0.835548	0.929255	0.664393	1.40745	0.416438	0.194352	2.02824	1.00839	0.427224	1.11606	1.16598	1.18986	0.968698
AT1G02460	Pectin lyase-like superfamily protein	0.231564	0.857556	0.585808	0.361699	0.205889	0.297862	0.302033	0.303022	0.273719	0.248886	0.249871	0.595087	0.559319	0.330549	0.169631	0.192841	0.236197	0.134005	2.31911	2.30465	2.9604	2.73333	2.38725	2.37077	2.9554	1.64997	1.94592	2.53793	2.47569	2.93823	2.8364	2.53964	1.86071	2.93966	1.88803	2.26051
AT1G02470	Polyketide cyclase/dehydrase and lipid transport superfamily protein	1.05938	1.48607	0.676769	0.75215	0.713573	0.991043	0.510311	0.748281	0.640347	0.776335	0.822707	1.47546	1.53529	1.03106	1.30516	0.546835	0.442053	0.789545	0.622268	0.684644	1.0928	1.03345	0.326988	0.624929	0.09653	0.236627	0.594247	0.346072	0.484535	0.632072	0.483464	0.443795	0.956462	0.341986	0.174495	0.862518
AT1G02475	Polyketide cyclase/dehydrase and lipid transport superfamily protein	52.8203	65.9879	74.6466	71.4475	67.1386	64.4417	68.3295	65.4991	55.4425	68.3047	59.2293	64.0815	74.2019	60.4909	71.5199	74.1868	61.954	58.7558	7.52197	8.41695	9.12136	9.65587	10.7209	11.8725	9.4701	8.87123	11.0781	8.20497	8.88462	8.95696	7.99543	9.03947	12.5112	7.62879	9.13009	9.54972
AT1G02480	pre-tRNA	0	0	0	0	0	0	0	0	0	0	0	0	0	0	0	0	0	0	0	0	0	0	0	0	0	0	0	0	0	0	0	0	0	0	0	0
AT1G02490	unknown protein; Has 0 Blast hits to 0 proteins in 0 species (source: NCBI BLink).	1.42897	0.826863	1.75728	0.620006	0.529386	0.689283	1.16489	0.292176	0.263923	0	0.963711	0.353101	1.38061	0.637436	1.30848	0.270457	0.364389	0	1.15412	0.534656	0.810729	0.547638	1.54373	0.515136	0	0.877745	0.6298	0	1.348	0	0.358673	1.31697	0.322536	0	0.323636	0.319943
AT1G02500	S-adenosylmethionine synthetase 1	134.362	165.004	144.368	130.909	129.371	186.684	131.558	153.842	167.548	109.575	126.288	160.966	113.404	137.63	184.709	120.98	162.608	165.461	406.021	461.938	398.706	421.452	446.988	381.008	452.826	475.079	430.92	415.658	338.649	398.953	424.492	423.183	371.287	401.407	435.613	398.58
AT1G02510	Outward rectifying potassium channel protein	0	0	0	0	0	0	0	0	0	0	0	0	0	0	0	0	0.039257	0	0	0	0	0	0	0	0	0	0	0	0	0	0	0	0	0	0	0
AT1G02520	P-glycoprotein 11	0.097178	0.349884	0.182103	0.074958	0.200007	0.340279	0.061615	0.08831	0.183471	0.174079	0.077674	0.40555	0.271236	0.067432	0.490401	0.073571	0.187231	0.218698	23.7204	21.9693	24.6103	23.471	25.6224	33.8099	30.3102	39.6684	34.1117	23.5711	19.7196	20.1139	22.6789	24.5498	37.571	27.7884	32.28	33.865
AT1G02530	P-glycoprotein 12	0.020909	0.048396	0.029386	0.036289	0.015492	0.040343	0.017045	0.034202	0.092683	0.037455	0.047004	0.020667	0.040403	0	0.030634	0.031659	0	0.040333	0.261756	0.187758	0.355885	0.144238	0.238791	0.241204	0.265461	0.237604	0.294894	0.225406	0.341889	0.228714	0.314893	0.183068	0.160461	0.408364	0.123124	0.327705
AT1G02540	unknown protein; Has 3327 Blast hits to 2216 proteins in 265 species: Archae - 18; Bacteria - 202; Metazoa - 802; Fungi - 283; Plants - 84; Viruses - 187; Other Eukaryotes - 1751 (source: NCBI BLink).	0	0	0	0	0	0	0	0	0	0	0	0	0	0	0	0	0	0	0	0	0	0	0	0	0	0	0	0	0	0	0	0	0	0	0	0
AT1G02550	Plant invertase/pectin methylesterase inhibitor superfamily protein	0	0.088471	0	0	0	0	0	0	0	0	0	0	0	0	0	0	0.058482	0	0	0	0	0	0	0	0	0.035218	0.067386	0	0	0	0	0	0	0.101798	0	0
AT1G02560	nuclear encoded CLP protease 5	266.804	233.838	241.567	240.748	240.617	244.565	230.076	220.122	221.771	262.922	251.686	248	266.238	242.482	251.455	233.445	217.841	231.388	54.2243	56.4672	55.1495	51.9852	49.7768	49.3044	39.2385	44.4557	47.1646	51.4651	45.241	57.2436	50.3827	58.2848	50.0343	46.873	46.0258	51.1393
AT1G02570	unknown protein; BEST Arabidopsis thaliana protein match is: unknown protein (TAIR:AT1G02575.1); Has 108 Blast hits to 55 proteins in 6 species: Archae - 0; Bacteria - 0; Metazoa - 0; Fungi - 0; Plants - 108; Viruses - 0; Other Eukaryotes - 0 (source: NCBI BLink).	0	0	0	0	0	0	0.075216	0.075463	0	0	0	0	0	0	0	0	0	0	1.86302	1.03567	0.767777	1.8034	3.67384	2.29508	6.8436	7.22614	5.93722	2.3209	1.04448	1.21112	1.85275	2.63612	2.66573	6.92144	5.76758	5.41254
AT1G02575	unknown protein; BEST Arabidopsis thaliana protein match is: unknown protein (TAIR:AT1G02570.1).	0	0	0	0	0	0	0.075887	0.076135	0	0	0	0	0	0	0	0	0.094952	0	1.91721	0.975242	0.915456	2.31892	1.86765	1.71148	4.97626	4.71739	2.95403	2.17432	0.99524	1.32374	2.05618	2.40223	1.30272	4.71049	5.3973	4.41863
AT1G02580	SET domain-containing protein	0.072976	0.112606	0.025641	0	0	0.28161	0.029745	0.059685	0.026957	0	0.032811	0.198359	0.035253	0.032553	0.320752	0	0.037218	0.070385	0.383112	0.35496	0.193216	0.293659	0.337874	0.236769	0.073145	0.235336	0.150096	0.311405	0.206525	0.139694	0.256441	0.336285	0.411794	0.161962	0.247919	0.179732
AT1G02590	Aldehyde oxidase/xanthine dehydrogenase, molybdopterin binding protein	0	0	0	0	0	0	0	0	0	0	0	0	0	0	0	0	0	0	0	0	0	0	0	0	0	0	0	0	0	0	0	0	0	0	0	0
AT1G02600	pre-tRNA	0	0	0	0	0	0	0	0	0	0	0	0	0	0	0	0	0	0	0	0	0	0	0	0	0	0	0	0	0	0	0	0	0	0	0	0
AT1G02610	RING/FYVE/PHD zinc finger superfamily protein	38.6302	46.3582	21.159	29.9221	35.0344	35.4028	35.564	34.2941	33.2517	51.7001	45.2461	32.8915	28.3585	30.8031	29.7034	46.1651	37.2646	44.5296	7.67392	3.80536	3.74562	4.20547	5.94803	7.71879	4.91818	7.45287	7.89031	7.65403	3.42252	3.12281	4.65777	6.24894	10.6323	4.47483	7.51651	8.46943
AT1G02620	Ras-related small GTP-binding family protein	7.78756	4.31846	0.897827	3.06213	3.96693	6.22161	1.83508	7.01606	3.6857	11.498	5.58027	1.62365	1.35197	4.93943	3.92201	2.85575	5.27489	5.45725	0.196553	0	0.092048	0	0	0.175461	0	0.112114	0.071506	0.054656	0	0	0	0.112144	0.164789	0.054011	0	0.108976
AT1G02630	Nucleoside transporter family protein	0.545521	0.561177	0.401603	0.180337	0.615917	0.43439	0.592943	0.509901	0.729273	0.69801	0.327027	0.590549	0.301177	0.695277	0.34253	0.74733	0.317963	0.7767	0.251769	0.038878	0.137557	0	0.208471	0.26221	0.069433	0.191478	0.213717	0.093347	0.098021	0.11366	0.052162	0.335177	0.304896	0.046122	0.188268	0.232649
AT1G02640	beta-xylosidase 2	69.3764	33.7328	11.5828	19.0054	65.7374	44.3075	29.2733	66.7023	64.8171	75.2933	41.6574	16.7074	17.519	63.9587	49.589	31.3129	54.5954	51.7957	113.319	50.2206	33.3805	38.1863	116.58	127.318	46.0552	129.572	165.928	98.6819	46.143	31.9013	49.013	133.975	132.97	60.6697	158.701	163.713
AT1G02650	Tetratricopeptide repeat (TPR)-like superfamily protein	3.2256	1.65212	0.952392	0.846779	1.92804	2.03969	1.52467	1.90654	2.64333	2.81624	1.65743	1.36638	0.916602	2.78103	2.10477	1.41596	2.76482	2.06534	0.328385	0.507091	0.369087	0.664837	0.518724	0.527663	0.398472	0.466195	0.414149	0.535716	0.068187	0.444746	0.326574	0.524611	0.416034	0.553454	0.343785	0.801101
AT1G02660	alpha/beta-Hydrolases superfamily protein	51.9382	41.1964	20.9734	49.1297	46.1391	50.6421	45.0694	54.5329	57.0947	53.7514	51.7312	38.8901	59.7772	63.5602	41.9081	71.6073	57.4712	45.1342	3.09244	2.40964	1.96328	3.58557	3.16472	3.14176	3.0188	4.10352	2.99378	2.56178	2.21653	1.92763	4.82538	4.5328	3.21102	4.36618	3.78799	3.1565
AT1G02670	P-loop containing nucleoside triphosphate hydrolases superfamily protein	1.02595	0.791548	0.836309	0.373921	0.866587	1.18772	0.551993	1.46002	1.47043	2.07675	0.941002	1.0749	0.713688	1.20822	0.901868	0.621375	1.50693	1.54366	0.9612	0.675604	1.14863	0.786372	0.570008	0.887642	0.356486	0.781439	0.627017	0.294934	0.516172	1.07735	0.679841	0.718612	0.815129	0.98365	1.04097	0.643183
AT1G02680	TBP-associated factor 13	16.0369	12.7284	10.6865	10.7971	15.7406	14.5228	14.1627	18.0534	15.1841	15.2718	12.2658	13.2092	10.7747	13.1563	13.6719	14.5483	18.1439	17.2454	17.1582	14.9318	14.8157	15.2943	17.1826	15.3501	13.6105	14.0117	16.9796	15.4004	13.969	17.1891	14.8056	18.5599	15.9768	13.6231	13.5681	16.261
AT1G02690	importin alpha isoform 6	10.3201	7.8292	8.79639	6.31927	7.03988	8.25861	5.46223	5.44487	6.51005	6.73473	6.62576	9.24214	5.28724	6.91979	7.2916	4.38768	4.24138	6.54571	32.801	34.7921	30.5428	29.3285	27.8772	25.32	20.4143	21.2936	23.7013	31.3746	27.5597	30.4249	30.0026	28.1961	27.0576	23.7551	21.5482	23.8685
AT1G02700	unknown protein; FUNCTIONS IN: molecular_function unknown; INVOLVED IN: biological_process unknown; LOCATED IN: mitochondrion; BEST Arabidopsis thaliana protein match is: unknown protein (TAIR:AT4G02140.1); Has 49 Blast hits to 49 proteins in 21 species: Archae - 0; Bacteria - 0; Metazoa - 10; Fungi - 6; Plants - 29; Viruses - 0; Other Eukaryotes - 4 (source: NCBI BLink).	0.730438	0.407009	0.684391	0.492995	1.35302	0.600279	0.496209	2.32323	1.0193	0.908655	0.620331	0.441204	0.666513	0.977505	1.3377	0.33794	1.57289	1.17417	0.131099	0.364397	0.521858	0.622074	0.100203	0.117031	0.054232	0.124631	0.095387	0.364552	0.204163	0.355106	0.081485	0	0.146551	0.288198	0	0.290744
AT1G02710	glycine-rich protein	2.29813	2.32715	1.31214	1.2464	3.29911	2.49421	2.69306	4.58144	4.35064	3.34485	4.13303	2.41346	2.77545	2.81918	2.10436	3.69718	3.80918	3.60187	0.812049	1.71972	1.84712	1.65138	0.886679	0.517791	1.2477	1.58808	1.51931	0.516135	0.9033	1.57113	0.721043	1.19138	0.907757	1.78514	1.1711	1.02909
AT1G02720	galacturonosyltransferase 5	6.65112	4.41099	4.76991	5.7321	5.87315	5.53756	3.528	5.34659	5.72144	5.50838	3.95305	5.13314	5.52376	5.69003	4.90562	3.51786	5.29725	5.86574	9.51112	9.39174	8.97722	8.29291	9.16792	8.27698	7.18399	6.54793	7.25488	8.65567	7.47755	9.41804	9.39918	9.76155	8.88408	8.71523	6.72705	7.75185
AT1G02730	cellulose synthase-like D5	13.166	14.693	16.5226	13.7967	12.2864	12.4645	10.0168	7.1314	8.70123	12.3558	13.653	18.759	14.7009	10.2369	11.8771	8.61288	5.11072	8.87017	22.3272	22.5369	19.4026	24.9378	22.4482	16.8349	17.1822	16.5609	19.1769	20.723	18.2515	22.16	21.7881	21.1198	15.4022	19.2941	16.9186	16.3176
AT1G02740	MRG family protein	10.0453	7.28567	7.72707	5.49968	8.68731	7.39817	7.49142	6.11643	8.10016	9.67845	7.66512	5.98236	6.94989	8.42488	7.33542	9.23636	9.08266	7.45749	10.8773	9.86459	9.08521	8.8168	9.97665	9.13888	7.85577	6.92946	7.46736	11.3017	8.88823	10.6761	9.09925	7.62251	11.0435	4.83862	7.72236	8.88295
AT1G02750	Drought-responsive family protein	11.3271	12.2864	12.3949	10.1194	11.6444	11.8819	10.5967	11.2809	10.8385	12.9531	11.9895	14.3355	11.1861	9.39708	11.8187	12.6258	13.3017	12.1343	12.7605	11.3537	11.8885	13.7438	16.1265	12.7774	13.6574	13.2478	13.2145	10.4386	10.7773	11.2014	11.7921	12.4039	16.0004	10.6493	11.6625	14.5241
AT1G02760	pre-tRNA	0	0	0	0	0	0	0	0	0	0	0	0	0	0	0	0	0	0	0	0	0	0	0	0	0	0	0	0	0	0	0	0	0	0	0	0
AT1G02770	Protein of unknown function (DUF626)	0.549061	0.423615	0.626983	0.565794	0.279688	0.529696	0.727339	0.785853	0.5831	0.368833	0.55544	0.542697	0.663101	0.673547	0.377074	0.519598	0.630053	0.661958	0.055432	0.308152	0.155756	0.368239	0.25421	0.197934	0.321026	0.168631	0.322656	0.369939	0.258976	0.300295	0.206723	0.316268	0.309826	0.182786	0.186529	0.1844
AT1G02780	Ribosomal protein L19e family protein	454.743	446.463	451.317	316.055	394.007	388.395	254.771	286.74	335.835	411.621	441.284	471.831	365.6	360.639	389.724	247.071	265.891	347.14	917.59	1034.91	874.583	826.898	786.534	710.887	681.572	648.898	704.061	842.135	795.363	923.355	793.463	776.406	704.444	674.52	638.974	675.288
AT1G02790	polygalacturonase 4	0.025209	0	0	0	0	0.016214	0	0	0	0	0	0	0	0	0	0	0.025714	0	0	0.018865	0	0	0.015562	0	0	0	0	0	0	0	0.02531	0	0	0.02238	0	0
AT1G02800	cellulase 2	1.35059	1.64529	2.06468	1.31593	1.91362	1.15818	1.9509	1.18212	1.66298	1.06113	1.83236	1.47546	1.32778	1.88141	1.1803	1.34539	1.74015	1.25693	0.038274	0.070924	0.053773	0.036323	0.058509	0.034167	0.094998	0.029109	0.16709	0.149003	0	0.103673	0.047579	0.043675	0	0.04207	0.128794	0.042441
AT1G02810	Plant invertase/pectin methylesterase inhibitor superfamily	0.460516	0.69368	0.816738	0.685065	0.601183	0.282078	0.679316	0.466317	0.388822	0.314263	0.591575	0.541878	1.1653	1.09561	0.530119	0.547868	0.380257	0.29611	13.3367	14.1782	11.1311	13.3795	11.6693	11.8107	15.4007	13.524	12.3198	14.3418	12.6603	13.7208	16.2266	12.3285	11.8596	16.1971	14.7012	12.1373
AT1G02813	Protein of unknown function, DUF538	0	0.105385	0.095986	0	0	0	0	0	0	0	0	0	0	0	0	0	0	0	0	1.02214	0.516641	0.628173	0.379446	0.196964	0.365089	0.587315	0.28094	0.490834	0.687217	0.149411	0.13714	0.503548	0.369968	0.242519	0.123743	0.122331
AT1G02816	Protein of unknown function, DUF538	18.7653	14.6057	9.95554	9.99322	22.283	22.0065	14.9935	23.7158	22.1263	19.7386	14.937	10.1132	11.2864	20.6961	23.5176	17.8759	24.9294	22.7736	25.0927	29.1075	24.035	29.465	27.7203	28.3434	31.6107	30.0506	29.942	24.3007	22.1959	25.2841	26.9922	28.9006	26.2175	27.1396	28.8213	28.0471
AT1G02820	Late embryogenesis abundant 3 (LEA3) family protein	3.60204	5.13865	7.83247	3.89243	2.51781	1.74843	7.47945	1.50079	2.46027	2.92188	4.5835	4.83662	5.7127	2.00093	1.59315	6.07144	1.17849	1.1799	0.109782	0.305145	0.411297	0.104185	0.41955	0.098001	0.272481	0.250478	0.439324	0.12211	0.512898	0.297365	0.545882	0.751637	0.736327	0.120668	0.246279	0.243468
AT1G02830	Ribosomal L22e protein family	0	0	0	0	0	0	0	0	0	0	0	0.107585	0	0	0	0	0	0	0	0	0	0.166858	0.134387	0	0	0	0	0.195567	0	0.119062	0.327849	0	0.393091	0.096629	0	0
AT1G02840	RNA-binding (RRM/RBD/RNP motifs) family protein	61.3062	61.8249	52.7365	48.1709	65.8239	70.9996	59.5958	89.9652	80.9555	62.6605	56.4243	58.5221	47.2485	60.1927	68.9971	52.8054	83.9566	84.496	123.554	127.386	124.649	110.179	106.431	123.831	95.8952	104.307	111.023	115.426	103.066	113.697	102.042	112.954	134.825	98.7462	102.693	108.049
AT1G02850	beta glucosidase 11	1.59868	5.97046	3.02835	0.924854	4.01705	8.59808	3.05978	8.98199	7.75397	0.975344	2.58343	5.65646	1.88035	2.91457	8.99543	3.59585	10.7293	7.08387	13.9598	14.1997	16.7381	16.0184	20.2528	26.5272	10.8218	18.6009	18.1902	14.112	14.8915	12.9506	17.842	21.1398	31.7541	11.4772	18.5549	19.0486
AT1G02860	SPX (SYG1/Pho81/XPR1) domain-containing protein	12.6191	7.99283	4.97597	6.14468	12.2692	9.67541	5.70505	11.9883	10.0759	13.4002	9.19179	5.66451	6.33561	13.1756	11.3633	7.21731	12.2533	10.6032	38.7872	31.0094	27.8251	28.9324	35.0381	31.963	24.2287	34.5593	38.2762	35.2716	22.318	28.4807	29.0738	39.6895	36.2691	24.949	34.1712	39.3827
AT1G02870	FUNCTIONS IN: molecular_function unknown; INVOLVED IN: biological_process unknown; EXPRESSED IN: 23 plant structures; EXPRESSED DURING: 13 growth stages; CONTAINS InterPro DOMAIN/s: Ribosome biogenesis protein Nop16 (InterPro:IPR019002); Has 104 Blast hits to 104 proteins in 57 species: Archae - 0; Bacteria - 0; Metazoa - 0; Fungi - 63; Plants - 35; Viruses - 0; Other Eukaryotes - 6 (source: NCBI…	26.5262	20.8099	23.4835	16.4357	22.042	22.8322	13.2574	17.1531	18.6812	20.3836	21.6681	23.1802	17.916	22.9579	23.3179	13.288	18.7628	17.4069	36.1207	45.4877	36.9819	29.8706	35.1071	33.174	30.8117	28.8719	30.5935	38.2615	34.4244	36.3915	37.8827	39.8009	34.6032	28.7424	28.298	32.0603
AT1G02880	thiamin pyrophosphokinase1	6.41124	6.94034	8.67882	7.3317	7.12547	8.08699	8.12324	6.93041	7.06801	6.07621	6.41309	9.38257	8.52314	7.4713	9.33843	6.43406	9.40372	6.9985	19.2874	18.0375	21.2795	26.2085	22.5502	22.0551	25.4884	20.7285	18.4143	21.5203	15.5341	20.033	23.4274	21.1387	25.1279	20.7588	18.9552	18.4496
AT1G02890	AAA-type ATPase family protein	20.6609	20.8193	19.9082	22.2223	21.6956	25.099	19.1274	25.0323	23.2097	21.1334	19.8887	21.0614	19.424	22.3866	22.4357	19.1883	28.4533	26.9145	36.8306	29.8464	34.6494	35.232	34.0908	39.2395	30.823	34.2134	37.0425	35.8854	28.2904	36.0801	33.9395	34.0734	39.9931	30.4586	33.979	37.5601
AT1G02900	rapid alkalinization factor 1	6.71355	4.51133	7.20344	5.32467	5.61615	6.26784	4.82554	7.6753	5.59981	9.43997	5.19306	6.35032	7.32332	4.95912	7.13901	3.33377	11.7077	2.50652	199.866	216.565	211.554	239.031	259.227	225.469	237.471	256.607	245.198	212.323	181.051	223.546	219.608	242.904	225.834	229.234	254.006	211.346
AT1G02910	tetratricopeptide repeat (TPR)-containing protein	41.4215	42.417	44.0671	44.9594	39.5815	42.9733	40.485	42.3301	42.223	40.2738	40.5297	48.8218	39.7604	39.1581	41.1785	38.3299	40.0597	44.8702	12.727	11.6914	11.3112	12.037	11.4843	13.9548	10.5654	10.4708	10.4748	11.1658	8.6776	9.86633	12.1285	9.79735	11.9972	11.2484	11.114	9.9774
AT1G02920	glutathione S-transferase 7	71.9817	375.328	294.861	70.4625	186.685	498.321	84.7222	204.923	252.64	46.7856	142.213	445.731	87.3143	203.624	539.083	152.026	277.51	262.799	164.082	177.588	194.906	162.089	86.6122	141.979	362.235	292.046	387.791	142.686	171.698	153.075	102.349	67.5894	171.386	271.492	291.502	337.061
AT1G02930	glutathione S-transferase 6	82.2763	426.668	319.22	66.9555	240.283	624.172	62.1406	235.233	309.42	54.1754	151.734	504.031	91.4046	255.357	680.336	137.523	338.102	329.537	76.942	93.7161	90.6024	73.1676	50.1925	75.7859	177.861	148.971	211.467	71.301	78.7606	71.8879	53.3707	45.0608	97.3875	126.53	149.6	179.805
AT1G02940	glutathione S-transferase (class phi) 5	0.9216	1.71486	1.25716	0.329303	1.12469	0.976261	0.441933	0.266028	0.720909	0.534115	0.584977	1.44675	0.628527	0.677121	1.07224	0.820843	0.331779	0.784305	0	0	0	0	0	0	0	0	0	0	0	0.059299	0	0	0	0.096253	0	0
AT1G02950	glutathione S-transferase F4	6.51678	6.72693	4.54789	4.79705	5.02831	4.65378	5.60557	6.87368	5.14649	6.03816	5.45585	3.73148	5.77518	5.09229	5.03722	7.41751	5.04268	4.81158	31.9431	37.3647	38.3841	42.0268	34.5973	32.5981	36.0378	37.5724	37.1602	34.1573	33.013	35.2485	37.9487	31.3142	31.9342	33.1954	41.7741	31.7177
AT1G02952	other RNA	0	0	0	0	0	0	0	0	0	0.073839	0	0	0	0	0	0	0	0	0	0	0	0	0	0	0	0	0	0	0	0	0	0	0	0	0	0
AT1G02960	unknown protein; LOCATED IN: cellular_component unknown; EXPRESSED IN: 23 plant structures; EXPRESSED DURING: 13 growth stages; BEST Arabidopsis thaliana protein match is: unknown protein (TAIR:AT1G02965.1); Has 35333 Blast hits to 34131 proteins in 2444 species: Archae - 798; Bacteria - 22429; Metazoa - 974; Fungi - 991; Plants - 531; Viruses - 0; Other Eukaryotes - 9610 (source: NCBI BLink).	9.68144	8.45529	8.09839	9.51004	9.94069	11.5999	7.71201	13.3644	11.836	10.1239	8.06492	8.93774	8.07182	10.3035	11.4662	9.84093	16.091	13.6747	14.6265	14.9675	16.3947	14.2574	11.8773	14.1553	11.0666	11.7126	12.476	15.2094	12.6717	17.0946	13.7169	14.4937	15.463	12.4557	11.9095	13.9742
AT1G02965	unknown protein; BEST Arabidopsis thaliana protein match is: unknown protein (TAIR:AT1G02960.3); Has 8 Blast hits to 8 proteins in 2 species: Archae - 0; Bacteria - 0; Metazoa - 0; Fungi - 0; Plants - 8; Viruses - 0; Other Eukaryotes - 0 (source: NCBI BLink).	0	0	0.060065	0	0	0	0	0	0	0.153115	0	0	0	0	0	0	0.087185	0	0.207104	0	0	0	0.211062	0	0	0	0.100459	0	0	0	0	0	0.077171	0.07588	0	0
AT1G02970	WEE1 kinase homolog	1.48633	1.68536	2.19972	1.52429	0.884354	1.02835	0.807766	0.82883	0.865143	1.5733	1.94404	2.00331	1.26196	1.10504	1.0723	0.852465	0.620208	1.15119	3.85598	4.06134	3.88416	3.71116	3.18359	3.3123	2.97953	2.55911	2.77913	3.5809	3.25743	3.6704	2.82629	3.00949	2.98885	3.55861	2.87663	2.80346
AT1G02980	cullin 2	0	0	0	0	0	0	0.029285	0	0.02654	0	0	0	0	0	0.026316	0	0	0	0.377185	0.510761	0.706557	0.660837	0.487883	0.401461	0.63612	0.628887	0.443323	0.451812	0.316291	0.471541	0.414778	0.595948	0.551375	0.733499	0.195266	0.353903
AT1G02990	FUNCTIONS IN: molecular_function unknown; INVOLVED IN: biological_process unknown; LOCATED IN: cellular_component unknown; BEST Arabidopsis thaliana protein match is: CW-type Zinc Finger (TAIR:AT3G62900.1).	3.31814	4.0655	3.90829	4.76897	3.84843	5.17755	3.36581	4.57954	4.78436	3.85004	3.73813	5.22699	3.67945	4.15455	5.46215	3.43982	4.93257	5.20963	7.16425	6.24278	6.26094	6.2354	6.26146	6.76246	5.80128	6.05083	6.22087	7.12191	5.25246	8.12523	6.32215	6.61136	7.52352	6.90393	6.14011	7.6994
AT1G03000	peroxin 6	11.3122	10.4961	9.46529	10.1323	9.50051	11.1084	9.87019	11.1155	10.9272	10.6755	10.742	9.86176	8.66277	10.1164	10.1337	9.687	10.5759	12.029	11.6629	10.4729	11.5968	10.5721	9.87148	11.5098	8.8653	9.63191	10.9738	11.3737	8.97117	11.3562	10.613	10.786	11.7593	9.08485	9.69843	10.59
AT1G03010	Phototropic-responsive NPH3 family protein	0.318607	0.122907	0.111946	0.086399	0.132788	0.30737	0.129864	0.260578	0.176535	0.249696	0.17906	0.157457	0.115435	0.142125	0.40844	0.211057	0.081245	0.384119	3.90815	2.63749	2.80182	2.85416	2.83961	2.69912	3.39303	3.37591	2.73823	3.82823	2.62986	2.78806	3.35878	3.17494	2.82262	3.90677	2.45341	3.2636
AT1G03020	Thioredoxin superfamily protein	1.2174	1.04361	0.950543	1.1738	0.801788	2.17492	6.61613	3.65078	4.6968	2.18077	1.21633	1.33698	2.48309	0.724078	2.47722	4.81309	4.69107	4.04437	0.109249	0.607328	0.102325	0.933111	1.00203	0.780206	1.71734	1.49558	2.2257	0.486069	0.340272	1.18369	0.407424	1.37131	0.488502	0.720494	1.10288	2.78629
AT1G03022	unknown protein; Has 30201 Blast hits to 17322 proteins in 780 species: Archae - 12; Bacteria - 1396; Metazoa - 17338; Fungi - 3422; Plants - 5037; Viruses - 0; Other Eukaryotes - 2996 (source: NCBI BLink).	0	0	0	0	0	0	0	0	0	0	0	0	0	0	0	0	0	0	0	0	0	0	0	0	0	0	0	0	0	0	0	0	0	0	0	0
AT1G03030	P-loop containing nucleoside triphosphate hydrolases superfamily protein	10.0065	10.4775	10.8097	7.90128	12.0192	13.6709	12.0079	12.0218	12.5123	10.6047	9.58481	11.457	9.69789	11.3395	13.5449	10.2812	11.3161	14.0872	14.3064	17.4642	16.8083	14.9108	16.3063	16.0872	13.6428	16.0725	15.066	16.8062	14.4622	17.0982	15.6939	15.609	16.217	14.7594	16.3286	15.3908
AT1G03040	basic helix-loop-helix (bHLH) DNA-binding superfamily protein	25.7214	27.9731	28.121	20.1779	29.1824	29.4115	21.3425	28.7376	28.8642	26.6633	24.1616	29.3956	23.492	28.4029	32.2587	24.7106	27.9636	28.9059	39.3457	51.2984	52.3355	48.2973	42.3896	42.4711	41.3185	40.6447	42.6127	39.7925	42.8954	51.5919	45.9998	43.9715	42.7908	38.8129	37.4753	39.5158
AT1G03050	ENTH/ANTH/VHS superfamily protein	0	0.048835	0	0	0	0	0	0.017256	0	0	0	0.020855	0	0	0.015456	0	0	0	0	0.031577	0.047883	0	0.02605	0.121698	0.042296	0.02592	0.024798	0.018954	0	0.046158	0.042367	0.038891	0.114296	0.074923	0.038229	0.151169
AT1G03055	unknown protein; BEST Arabidopsis thaliana protein match is: unknown protein (TAIR:AT1G64680.1); Has 35333 Blast hits to 34131 proteins in 2444 species: Archae - 798; Bacteria - 22429; Metazoa - 974; Fungi - 991; Plants - 531; Viruses - 0; Other Eukaryotes - 9610 (source: NCBI BLink).	2.76829	2.61711	3.97286	2.90975	2.71557	1.70521	4.22735	1.43499	1.20981	2.72393	3.40086	3.69965	5.34922	2.36541	1.34241	4.28014	1.15333	0.940141	0.503851	0.291767	0.353938	0.388506	0.312902	0.19678	0.156321	0.215547	0.343688	0.350269	0.392329	0.426491	0.391462	0.179671	0.422426	0.380746	0.282578	0.488867
AT1G03060	Beige/BEACH domain ;WD domain, G-beta repeat protein	4.09321	5.30614	4.77317	5.20761	5.99985	7.65749	3.90948	5.59462	6.43858	4.56366	4.43543	5.91331	4.16547	6.19191	7.13183	4.32775	6.37391	6.75454	11.4916	8.67156	11.2807	10.1008	10.7692	11.802	11.2073	12.2147	11.6857	12.1841	10.6363	11.3976	11.5344	11.3717	12.8226	12.6344	11.8648	13.7692
AT1G03070	Bax inhibitor-1 family protein	0.500336	0.415716	0.432733	0.734759	0.313683	0.173273	0.627496	0.377731	0.284337	0.413664	0.519126	0.30433	0.594959	0.206022	0.338325	1.04896	0.274802	0.074242	4.0721	4.11848	3.93047	3.77598	4.27663	5.46656	7.35523	4.82275	4.34249	3.90701	2.75931	4.04153	4.17329	4.04368	3.78758	5.77424	4.63729	4.75671
AT1G03080	kinase interacting (KIP1-like) family protein	9.78622	8.52854	8.10079	8.84628	9.84791	14.0222	5.26897	11.1982	13.0816	7.46643	7.58772	8.8229	6.48407	11.3768	12.9819	6.82962	13.4085	14.5904	26.8958	26.3153	27.9693	25.301	23.8546	25.4176	24.3115	27.8046	23.8043	23.5989	21.3826	31.7313	24.5672	24.7609	29.4407	26.6906	23.0124	27.1678
AT1G03090	methylcrotonyl-CoA carboxylase alpha chain, mitochondrial / 3-methylcrotonyl-CoA carboxylase 1 (MCCA)	75.6233	30.3173	12.026	19.3321	58.1353	62.3053	19.8215	86.4322	78.3349	83.8086	34.0513	18.1358	13.4816	68.0693	53.9993	22.318	94.1668	94.1468	21.7238	15.8187	16.8163	14.6538	21.2577	21.8441	11.1781	15.4872	19.2275	22.3766	14.0206	16.0353	14.7343	26.4594	24.1104	11.2484	18.4823	19.7221
AT1G03100	Pentatricopeptide repeat (PPR) superfamily protein	1.28855	1.13084	1.47142	1.09021	1.0144	1.2949	0.682774	0.974821	1.16614	1.02428	1.0573	1.48057	1.19826	1.07775	1.27429	0.963329	0.969318	1.11852	2.43266	2.12132	2.01042	1.62962	1.72016	1.32387	1.7328	1.65224	1.58069	2.08364	1.45865	2.36087	1.87588	1.66258	1.87593	1.44418	1.59049	1.38481
AT1G03103	Bifunctional inhibitor/lipid-transfer protein/seed storage 2S albumin superfamily protein	0	0	0	0	0	0	0	0	0	0	0	0	0	0	0	0	0	0	0	0	0	0	0	0	0	0	0	0	0	0	0	0	0	0	0	0
AT1G03106	unknown protein; Has 35333 Blast hits to 34131 proteins in 2444 species: Archae - 798; Bacteria - 22429; Metazoa - 974; Fungi - 991; Plants - 531; Viruses - 0; Other Eukaryotes - 9610 (source: NCBI BLink).	0.044799	0.10369	0.062962	0	0.199158	0.028812	0	0	0	0.08025	0.040284	0.044279	0.043283	0	0.131269	0.101748	0.09139	0	0.361822	0.335235	0.203334	0.206025	0.52545	0.516792	0.628633	0.385248	0.552847	0.362207	0	0.196012	0.404804	0.206438	0.6067	0.556781	0.405846	0.481457
AT1G03110	Transducin/WD40 repeat-like superfamily protein	6.54753	7.87635	7.32416	5.5194	5.60374	5.37985	3.74716	4.52444	4.83718	6.60646	8.36285	8.7433	5.18987	5.91299	6.10802	4.4916	4.0889	4.66541	16.8143	17.4785	15.9912	14.7484	15.3263	13.6804	12.6968	13.4772	13.3961	18.4383	14.2523	17.0719	15.8038	15.5416	13.0534	12.8113	12.7348	13.4511
AT1G03120	responsive to abscisic acid 28	0.837468	0.352433	0.588505	0.264265	0.90256	0.881379	0.558575	0.684938	0.506212	1.09105	0.479223	0.526757	0.588457	0.203771	0.390399	0.806938	1.70845	1.24832	0.6149	0.455773	0.345557	0.583549	0.79898	0.548915	0.457857	0.327356	0.402659	0.27358	0.191519	0.582949	0.611508	0.420999	0.274949	0.675874	0.068972	0.61366
AT1G03130	photosystem I subunit D-2	826.809	705.761	695.538	903.628	604.522	489.995	914.93	633.412	623.499	819.114	1032.11	816.576	783.844	639.407	463.361	849.479	756.602	756.552	6.20663	4.73369	5.74236	7.11131	6.682	6.75683	10.0195	7.82886	8.34344	4.25161	4.47924	5.6381	6.06889	6.65056	6.09203	7.07167	7.85325	8.35115
AT1G03140	splicing factor Prp18 family protein	39.6828	31.8678	27.5806	28.4533	35.4331	42.9405	28.1935	48.6592	44.125	40.8612	30.2918	31.0633	25.6066	40.3652	39.8697	29.012	46.0312	42.2689	43.5836	42.4618	40.9747	36.8101	42.7178	38.5725	31.2003	34.6947	36.6135	37.9131	33.4086	38.8761	31.3209	39.8562	41.058	32.1684	33.7719	36.6032
AT1G03150	Acyl-CoA N-acyltransferases (NAT) superfamily protein	23.177	23.2635	20.9911	20.0634	23.5082	21.4912	21.737	26.9612	20.2812	29.2237	22.9656	21.129	22.0665	19.3225	19.0386	20.613	22.78	22.4083	26.6702	30.1829	25.8735	29.0185	28.1985	28.5536	28.0045	26.4688	28.0994	27.0372	30.8498	29.6595	26.3197	28.8262	25.852	26.3683	28.4373	24.7372
AT1G03160	FZO-like	22.1463	24.8311	26.2034	28.1132	21.8611	24.9489	23.8904	20.2812	20.0587	23.3915	26.0467	28.9526	25.2598	21.5923	22.7457	22.7344	21.1432	24.2317	4.74078	5.51704	5.80243	5.56406	5.05894	5.5405	4.12118	4.58092	5.00742	5.31135	5.31427	5.21095	5.67976	5.50119	5.65796	4.66965	4.02031	4.91407
AT1G03170	Protein of unknown function (DUF3049)	0.238161	0.612491	0.418401	0.551117	0.617617	0.357406	0.550087	0.714209	0.674469	0.284419	0.392623	0.706201	0.997108	0.531197	0.523392	0.691169	0.809754	0.229705	0.064118	0.237625	0.180162	0.486789	0.343051	0.228949	1.19356	1.26785	0.723104	0.142636	0.099852	0.434187	0.557935	0.43899	0.250862	1.05714	1.61818	0.568787
AT1G03180	unknown protein; FUNCTIONS IN: molecular_function unknown; INVOLVED IN: biological_process unknown; LOCATED IN: mitochondrion; EXPRESSED IN: 15 plant structures; EXPRESSED DURING: 8 growth stages; Has 35333 Blast hits to 34131 proteins in 2444 species: Archae - 798; Bacteria - 22429; Metazoa - 974; Fungi - 991; Plants - 531; Viruses - 0; Other Eukaryotes - 9610 (source: NCBI BLink).	1.86819	1.52741	2.25334	1.71794	2.56182	1.75747	1.13653	1.45952	1.23598	1.89805	1.85542	2.25994	1.53557	1.56723	1.42981	1.5199	1.50739	1.74807	5.92286	4.75734	5.52637	4.50952	4.11392	4.18157	4.91883	3.01443	4.44053	5.26034	4.24364	6.37455	4.95514	5.39659	4.15381	4.85168	3.18282	4.04549
AT1G03190	RAD3-like DNA-binding helicase protein	2.73017	3.37489	3.15871	3.0498	3.14049	3.26931	3.07408	3.0718	2.97534	3.08031	3.26883	2.9967	3.33731	3.09517	3.12703	3.01476	4.10796	2.80782	6.22532	6.51283	6.61808	6.11601	5.4752	6.76443	5.49313	4.79941	5.18545	6.05714	5.02764	7.02875	5.7851	5.93599	5.80147	5.14201	4.5914	5.05234
AT1G03200	unknown protein; BEST Arabidopsis thaliana protein match is: unknown protein (TAIR:AT1G03240.1); Has 2 Blast hits to 2 proteins in 1 species: Archae - 0; Bacteria - 0; Metazoa - 0; Fungi - 0; Plants - 2; Viruses - 0; Other Eukaryotes - 0 (source: NCBI BLink).	7.12454	6.15637	6.40838	4.45136	6.96804	5.5597	7.2018	10.4885	8.70225	7.40224	7.34611	7.04195	5.04786	6.102	7.86336	11.0033	10.6584	9.52859	17.6462	16.2074	21.9173	19.2949	24.8641	23.4235	23.9938	27.4829	26.6835	23.2973	20.7899	29.4062	23.2713	20.3113	25.3008	18.8057	21.2563	32.3287
AT1G03210	Phenazine biosynthesis PhzC/PhzF protein	11.7964	21.1239	14.5665	13.3539	14.3875	23.0418	14.1674	19.0973	20.1197	16.1312	14.2307	19.1449	14.0707	17.8871	25.0353	13.4513	23.5203	20.4141	55.4008	54.236	53.6522	51.4226	49.9265	48.9307	48.5275	51.2885	51.0357	52.4637	40.9098	51.1362	45.5227	49.1696	53.559	46.0263	52.1584	47.8676
AT1G03220	Eukaryotic aspartyl protease family protein	93.0195	100.179	97.4643	129.435	90.3568	90.8543	135.646	68.548	79.3972	83.4371	103.886	125.072	130.809	114.795	86.6721	177.99	69.607	57.9141	509.261	428.521	375.825	397.194	551.04	493.886	474.615	544.424	576.907	493.24	306.877	344.961	354.04	540.105	580.11	397.538	485.469	563.701
AT1G03230	Eukaryotic aspartyl protease family protein	27.466	34.7596	32.3441	37.0431	28.8454	35.3118	33.2337	21.4849	29.9333	24.3512	33.556	46.3187	34.4679	36.148	32.3715	36.8261	25.6312	29.1211	56.166	67.2402	55.6586	42.4243	55.9681	54.613	42.9166	45.5193	56.1071	57.4732	60.2724	57.5303	55.4594	56.1151	56.4042	39.5512	53.9746	53.6577
AT1G03240	unknown protein; BEST Arabidopsis thaliana protein match is: unknown protein (TAIR:AT1G03200.1); Has 2 Blast hits to 2 proteins in 1 species: Archae - 0; Bacteria - 0; Metazoa - 0; Fungi - 0; Plants - 2; Viruses - 0; Other Eukaryotes - 0 (source: NCBI BLink).	0.530198	0.477238	0.18629	0.153363	0.654737	0.73883	0.216108	0.722719	0.848681	1.26635	0.556222	0.611394	0.341504	0.157674	0.841521	0.602096	0.630941	0.170458	1.28466	1.19026	1.13639	0.948236	1.47286	1.7202	1.29904	1.3027	0.934714	1.5083	1.33375	1.73987	1.41952	1.38449	1.59563	1.09826	2.16145	1.34538
AT1G03250	unknown protein; FUNCTIONS IN: molecular_function unknown; INVOLVED IN: biological_process unknown; LOCATED IN: cellular_component unknown; EXPRESSED IN: 24 plant structures; EXPRESSED DURING: 15 growth stages.	15.6915	18.0382	19.6712	19.3179	17.5302	18.7006	22.6774	19.0359	16.2398	19	19.1695	18.6875	20.3265	17.3355	18.8421	23.0977	21.0673	16.3478	18.4879	19.6138	19.4575	19.4203	20.9698	21.0394	27.4622	27.606	25.4248	17.9895	17.0112	18.6932	18.2455	20.5168	20.162	28.0773	27.0377	20.8137
AT1G03260	SNARE associated Golgi protein family	8.37829	6.92405	5.77733	7.27041	9.06752	7.81033	7.72527	8.80279	8.04429	8.85325	6.60273	7.81593	6.57889	6.80291	7.58564	6.81808	7.52169	8.08081	10.9485	9.5335	8.92533	9.62067	8.87198	11.018	9.01621	9.54103	9.64417	10.1765	7.61743	9.98835	9.54603	10.6715	10.5958	7.57709	8.69881	9.41452
AT1G03270	CBS domain-containing protein with a domain of unknown function (DUF21)	2.42424	2.08535	3.23089	2.53892	2.22977	2.02511	1.81723	2.14224	2.40856	3.11972	2.48059	2.61648	2.28836	3.20694	2.61277	2.06738	2.01799	2.71443	4.14098	3.16944	2.97213	2.5843	2.87266	2.95327	2.4764	2.84126	2.52172	3.45449	2.83889	3.23087	4.11254	2.95331	2.89315	2.44896	3.00399	2.79502
AT1G03280	Transcription factor TFIIE, alpha subunit	16.93	17.5572	14.3228	15.6453	17.7245	20.2358	15.0201	21.8127	20.4993	17.2315	14.2747	17.2988	14.1266	16.2813	19.4405	14.6649	20.5879	21.0367	30.384	29.8295	30.8201	29.1382	27.1461	30.8488	23.5658	26.2953	27.8828	28.8579	23.3684	30.6162	26.159	29.4432	31.9601	24.75	26.5914	26.9772
AT1G03290	unknown protein; FUNCTIONS IN: molecular_function unknown; INVOLVED IN: biological_process unknown; LOCATED IN: cellular_component unknown; EXPRESSED IN: 22 plant structures; EXPRESSED DURING: 13 growth stages; BEST Arabidopsis thaliana protein match is: unknown protein (TAIR:AT4G02880.2).	14.0023	20.6655	17.9122	12.9773	22.5422	33.1676	14.5672	27.812	32.9197	16.5342	15.0407	21.805	13.8413	23.37	35.6843	18.0573	32.3735	32.3021	20.1563	19.7016	23.6346	22.7499	22.5212	21.9492	25.0651	22.4209	23.9241	19.5446	16.6295	22.9016	21.5562	23.5448	26.4364	24.1169	21.1936	23.4427
AT1G03300	DOMAIN OF UNKNOWN FUNCTION 724 1	2.90692	2.91559	1.80929	1.71172	3.13845	2.83109	2.4882	3.0058	2.66912	3.27314	3.37945	2.11387	2.48757	3.50115	2.4945	3.56834	3.40984	2.98394	2.19687	2.29958	1.86915	2.29175	1.98677	1.76651	1.51232	2.28299	1.58623	1.54821	2.37658	2.29394	1.93876	2.29636	1.46223	2.32255	1.95629	1.95256
AT1G03310	debranching enzyme 1	9.17985	11.7969	19.2233	23.6525	9.275	9.00617	12.6376	7.06829	7.691	8.45016	13.7874	15.9799	18.2304	8.29087	9.01456	12.047	6.01631	8.6902	4.12408	4.35026	4.74009	3.95717	3.64114	4.3138	3.85623	3.59697	3.86512	4.04079	4.25202	5.16766	4.17517	3.74133	3.8056	4.65859	2.94722	3.36963
AT1G03320	unknown protein; Has 1038 Blast hits to 683 proteins in 112 species: Archae - 4; Bacteria - 14; Metazoa - 318; Fungi - 117; Plants - 86; Viruses - 8; Other Eukaryotes - 491 (source: NCBI BLink).	0.630427	0.243195	0.221507	0.218826	0.233553	0.324369	0.616707	0.206242	0.186298	0.338793	0.226756	0.498495	0.548184	0.224977	0.323271	0.143183	0.128608	0	0	0	0	0	0.038918	0.181813	0	0	0	0	0	0	0	0	0	0.111932	0.114224	0
AT1G03330	Small nuclear ribonucleoprotein family protein	33.5069	34.4686	37.18	24.3301	38.0928	33.9914	23.5132	34.6084	30.2835	37.4882	32.7184	31.9235	25.5313	30.7155	36.3541	24.4082	32.8854	33.9831	54.5894	63.201	56.5299	52.9093	62.0891	52.3012	48.6262	51.9846	56.1277	49.8065	52.4997	57.6221	51.7334	59.0555	56.7611	40.9898	52.2605	54.139
AT1G03340	unknown protein; BEST Arabidopsis thaliana protein match is: unknown protein (TAIR:AT4G02920.1); Has 44 Blast hits to 41 proteins in 13 species: Archae - 0; Bacteria - 1; Metazoa - 0; Fungi - 0; Plants - 43; Viruses - 0; Other Eukaryotes - 0 (source: NCBI BLink).	3.15573	3.52786	2.9417	3.35319	1.78943	1.98819	3.51756	1.94889	2.18865	3.11491	3.32993	3.56474	3.54672	2.81542	2.64196	3.51053	2.72618	2.143	2.28868	2.96388	4.01929	3.7763	2.84263	3.34322	3.14151	2.98673	2.2897	3.09532	2.99718	3.02921	2.00448	2.93807	3.2271	2.54421	3.17976	3.02812
AT1G03350	BSD domain-containing protein	20.2084	17.7032	19.085	16.2349	20.5637	23.5141	13.1558	21.5503	21.2249	19.1234	16.4166	18.2331	15.96	22.9346	24.7772	16.3804	21.4139	19.422	35.2767	36.3359	37.5784	37.1452	33.4872	32.0918	34.2754	32.9552	32.703	29.8937	30.2679	35.7479	30.9	34.8579	32.923	35.0135	29.391	29.8017
AT1G03360	ribosomal RNA processing 4	10.0856	9.49061	9.45752	7.11634	8.03628	7.40107	5.09478	5.7335	7.06014	8.50024	11.4181	11.178	6.51749	8.14244	6.90367	5.25723	5.29547	8.35607	20.5112	18.3359	16.0093	14.7004	15.5549	14.9485	12.1528	11.5574	14.4964	17.3782	16.4704	16.3492	14.0436	18.5293	14.6588	14.942	10.9342	14.5705
AT1G03365	RING/U-box superfamily protein	5.7626	5.98105	5.60301	5.75517	6.32267	7.53569	4.92593	6.30415	6.31516	6.21743	6.33481	7.63325	6.40772	6.23253	7.25514	5.37806	8.02762	7.98874	8.13002	9.12074	8.12759	7.48957	8.66144	8.35207	7.3861	8.43731	6.79878	8.76492	6.76615	8.99566	7.10263	8.8697	8.8221	7.70632	7.8241	7.47082
AT1G03370	C2 calcium/lipid-binding and GRAM domain containing protein	11.4114	20.6542	16.5133	11.0957	22.6208	32.2028	12.4486	24.8516	27.5363	13.002	17.3813	24.1914	12.5145	21.8951	28.9937	19.1507	28.8107	26.8042	16.4894	13.2197	15.3856	15.1386	15.8689	18.118	16.4508	18.0992	18.0583	16.3386	13.6277	14.2291	13.4501	16.8844	18.6531	16.126	15.6927	17.5198
AT1G03380	homolog of yeast autophagy 18 (ATG18) G	8.54537	8.62357	9.03504	10.642	9.20276	11.2153	8.99302	12.0361	11.2528	8.00493	8.01647	9.60865	8.47261	9.55232	10.1241	9.2336	13.5715	13.1353	19.1404	16.6779	19.6895	17.4262	18.37	21.2208	17.0554	19.3381	19.8827	17.7683	14.4672	17.3716	17.0917	18.2492	23.1557	17.5287	18.3747	20.3215
AT1G03390	HXXXD-type acyl-transferase family protein	0.060314	0	0.042383	0	0.044688	0	0.049167	0	0.022279	0	0	0	0.087409	0	0	0	0	0	0.048713	0.045133	0.045625	0.046229	0.037233	0	0.040302	0	0.035443	0.054183	0	0	0.12111	0	0	0.053543	0.05464	0
AT1G03400	2-oxoglutarate (2OG) and Fe(II)-dependent oxygenase superfamily protein	24.9566	32.2477	29.4906	23.2705	33.3995	48.0006	27.4569	44.0307	47.3177	26.6842	26.0296	36.2991	23.0339	34.5144	43.9211	31.4899	43.2544	46.3798	1.28368	1.46771	1.17674	1.42559	0.835027	1.14593	1.35579	1.22554	1.66928	1.09366	0.935749	1.73854	0.577185	1.18432	0.641159	1.11076	1.13351	0.817717
AT1G03410	2-oxoglutarate (2OG) and Fe(II)-dependent oxygenase superfamily protein	11.1428	11.8193	12.2382	12.8013	11.5725	11.9814	13.1179	13.4702	11.795	11.3778	10.0906	11.8393	11.9687	11.0801	10.7372	10.6791	12.5714	11.4464	19.6794	20.828	18.3845	18.2412	17.5713	17.2608	15.4496	15.0443	16.4026	18.8877	16.0967	16.6709	16.8365	17.9534	15.8375	15.8943	15.8344	15.3149
AT1G03430	histidine-containing phosphotransfer factor 5	19.6141	23.7532	21.0617	19.1791	19.5483	25.2822	23.4356	23.2455	24.191	23.0098	21.5241	26.6417	20.8021	20.0093	26.4961	28.7107	25.0394	22.2215	20.3866	20.1396	21.0687	19.6909	20.2643	18.2871	15.5587	18.6857	17.0138	20.661	17.6437	21.098	20.6344	18.6782	17.3037	16.978	18.2493	17.7854
AT1G03440	Leucine-rich repeat (LRR) family protein	8.19899	7.44772	9.99028	10.335	8.3414	7.70823	14.1647	9.98675	11.0957	9.05036	9.92039	9.39265	10.2229	10.2452	8.13674	13.3256	11.6111	10.0602	3.68564	3.54615	4.21073	3.97818	3.43619	4.15786	3.38435	3.94274	4.12563	4.43738	2.9014	3.59286	3.67537	3.69732	3.73519	3.47238	3.52078	3.50305
AT1G03445	Serine/threonine protein phosphatase family protein	0.015327	0.023651	0.064624	0	0.045426	0.009858	0.037484	0	0.06794	0.068641	0.082695	0.060598	0	0.054697	0.022456	0	0	0	0.495167	0.447312	0.289865	0.434676	0.302778	0.254168	0.481363	0.461323	0.288225	0.592079	0.192784	0.368844	0.446269	0.254267	0.221411	0.367381	0.347134	0.301992
AT1G03457	RNA-binding (RRM/RBD/RNP motifs) family protein	8.10062	4.86304	3.77252	4.86655	8.45257	10.4199	4.22006	10.7023	11.0307	9.44501	6.89628	4.61926	4.30689	8.55275	8.54998	4.89894	10.8784	9.56978	16.6854	13.7556	13.7787	15.9266	15.9045	16.7266	14.6533	17.754	16.7738	17.2458	11.9372	15.2312	14.3412	17.9796	18.652	16.4251	16.5661	18.0513
AT1G03470	Kinase interacting (KIP1-like) family protein	7.27347	5.68924	5.3703	5.6427	5.81136	6.31631	5.54678	6.85337	5.96778	7.50533	6.02803	4.5719	5.86151	6.19008	6.48217	6.59769	6.94035	7.40316	8.55456	7.95103	7.45455	8.11839	9.41465	7.4674	7.65984	8.29723	6.20457	8.37095	6.74542	7.03947	7.67278	8.55688	8.74573	7.34968	6.92327	7.89491
AT1G03475	Coproporphyrinogen III oxidase	191.494	214.264	237.063	177.72	239.411	205.273	162.718	183.435	202.888	217.665	199.422	201.885	207.213	203.679	233.592	177.252	161.024	186.616	30.4009	32.055	33.933	33.1873	31.7718	29.1781	28.5079	28.05	31.6187	30.8066	28.5371	32.7112	32.0532	30.434	29.9184	29.2129	29.4974	26.3946
AT1G03490	NAC domain containing protein 6	0	0	0	0	0	0	0.080551	0	0	0.044251	0	0.097666	0	0	0	0	0	0	0	0	0	0	0	0	0	0	0	0	0	0	0	0	0	0	0	0
AT1G03495	HXXXD-type acyl-transferase family protein	2.40955	4.08618	4.57676	2.25655	2.8459	3.22216	2.87832	2.82921	2.90812	1.6667	3.4324	4.69249	3.68793	3.08622	3.63506	2.63696	2.94444	2.83021	2.56268	3.67759	4.45762	3.73031	3.22529	4.14534	3.10857	2.41793	2.66371	2.82902	2.67061	3.83608	2.56291	3.36403	3.59706	2.4144	2.33417	3.43993
AT1G03502	snoRNA	0	0	0	0	0	0	0	0	0	2.62713	0	1.81196	0	6.54211	5.10307	1.94302	0	0	0	0	0	0	0	0	0	0	0	0	0	0	0	0	0	0	0	0
AT1G03506	snoRNA	0	0	0	0	0	0	0	0	0	0	0	0.474859	0	0.428621	0.351936	0.363719	0	0	0	0	0	0	0	0	0	0	0	0	0	0	0	0	0	0	0	0
AT1G03510	Tetratricopeptide repeat (TPR)-like superfamily protein	1.81446	2.02485	2.04919	1.54641	1.96858	2.16723	1.1886	1.53698	2.01072	1.79928	1.8938	1.05684	1.56523	1.87895	2.4922	1.10384	1.45417	2.15629	1.22994	1.96393	1.22552	1.09273	1.42013	1.47173	1.12583	0.815997	1.02818	0.902336	1.22261	1.41767	1.30123	1.31391	1.69669	1.38067	0.96865	1.97323
AT1G03515	pre-tRNA	0	0	0	0	0	0	0	0	0	0	0	0	0	0	0	0	0	0	0	0	0	0	0	0	0	0	0	0	0	0	0	0	0	0	0	0
AT1G03520	Core-2/I-branching beta-1,6-N-acetylglucosaminyltransferase family protein	9.44804	7.9391	5.97539	6.7372	7.82216	8.95628	6.73089	9.20549	10.1514	10.909	7.49848	6.73997	8.07657	9.95011	9.43378	8.7389	9.61612	9.58802	6.68525	5.93271	7.67543	6.43885	7.06236	8.05586	6.23091	7.15341	6.21599	7.8788	5.7868	6.7625	7.25876	7.57177	9.42028	7.03819	6.77298	7.52344
AT1G03530	nuclear assembly factor 1	3.32643	4.35176	4.25727	2.87262	3.48863	4.9816	1.6899	3.312	3.57346	4.07326	3.25128	4.52677	2.94992	2.78134	3.87292	2.12903	3.13072	3.22382	10.3701	11.4239	10.2113	8.59735	8.58094	8.94447	6.60381	6.79114	7.3375	8.84946	10.3083	10.4764	8.50266	8.70841	9.70623	8.47391	6.60934	8.6783
AT1G03540	Pentatricopeptide repeat (PPR-like) superfamily protein	1.09632	1.02206	0.930908	0.535137	0.84615	1.20455	0.577194	0.691164	1.16429	0.756915	1.02691	1.19649	0.61788	1.07998	1.10427	0.570621	1.14155	0.947251	0.977691	1.52114	0.933003	1.12041	1.24077	1.08685	0.9615	0.982067	0.859006	1.35422	0.833109	0.899407	1.16951	1.2209	1.15479	1.21657	1.07596	0.859124
AT1G03545	Potential natural antisense gene, locus overlaps with AT1G03550	0	0	0	0	0	0	0	0	0	0	0	0	0	0	0	0	0	0	0	0	0	0	0	0	0	0	0	0	0	0	0	0	0	0	0	0
AT1G03550	Secretory carrier membrane protein (SCAMP) family protein	4.2196	4.35779	3.05859	4.09411	3.37263	4.29514	4.57738	7.44562	6.50471	4.85069	3.73457	5.64849	2.88908	4.77241	4.69742	6.08723	6.77799	5.03115	20.0992	16.6581	17.9707	19.4309	18.4595	23.1406	24.4659	25.5312	21.5359	18.7744	14.6266	18.3534	19.4812	20.2712	22.948	25.1597	21.1902	23.5074
AT1G03560	Pentatricopeptide repeat (PPR-like) superfamily protein	3.09541	2.7743	2.70924	2.75044	2.96644	3.88627	2.2665	2.98642	3.88897	2.92188	3.40013	2.74808	2.47132	3.53883	3.50313	2.77846	4.84	4.27267	4.01204	5.20134	4.571	3.15396	3.93614	4.50361	3.9262	3.47254	3.23502	4.69569	3.42709	4.7646	3.68471	3.39945	3.83225	3.19222	3.59344	3.91763
AT1G03570	pre-tRNA	0	0	0	0	0	0	0	0	0	0	0	0	0	0	0	0	0	0	0	0	0	0	0	0	0	0	0	0	0	0	0	0	0	0	0	0
AT1G03590	Protein phosphatase 2C family protein	17.2156	14.0872	10.3967	11.5348	13.4514	16.3064	9.32203	16.623	17.6517	17.195	13.8855	12.8909	10.4032	15.6383	14.843	10.9165	18.0283	17.9327	21.6739	20.0032	20.4896	17.8818	18.9363	20.7322	16.2305	17.8296	17.5357	18.9338	16.4304	20.4975	19.3796	20.3858	20.743	16.8577	16.012	17.5486
AT1G03600	photosystem II family protein	511.213	483.467	542.549	525.409	512.776	383.69	505.067	406.885	435.947	574.46	575.384	481.612	539.111	457.615	428.972	471.651	368.507	410.42	11.6855	9.86441	10.6611	15.4023	14.6875	13.0201	14.4659	13.5612	14.9263	10.9758	9.30121	13.6573	15.2257	13.1862	12.7724	15.746	12.0878	13.4376
AT1G03610	Protein of unknown function (DUF789)	38.1541	39.2363	26.3908	29.8824	34.9812	38.004	39.7688	40.1031	41.7373	38.2636	36.3057	37.6131	33.0778	38.5367	36.1937	40.9571	37.7212	42.6237	24.0841	15.2932	14.5162	13.3885	21.3197	21.6975	12.6224	19.1904	23.5211	18.965	15.3479	13.8388	13.554	21.848	23.2729	14.2884	18.4693	22.1471
AT1G03620	ELMO/CED-12 family protein	3.79092	1.94986	1.94673	2.06657	2.34069	4.43866	2.45643	4.0942	4.09326	3.0907	1.57332	2.35387	1.83132	4.11925	3.56028	2.75961	3.71804	4.87509	9.22458	8.03756	7.64725	7.1524	9.09083	9.39105	5.32605	6.7469	10.7388	10.9154	7.94694	7.65542	6.29471	10.2127	10.0485	7.20536	9.33427	11.6217
AT1G03630	protochlorophyllide oxidoreductase C	160.503	175.049	228.758	207.761	155.29	142.317	155.993	107.802	122.696	162.771	183.017	185.374	217.818	137.925	145.317	176.468	93.6776	118.395	3.7778	3.11876	3.2435	5.76846	3.77595	3.11299	3.967	2.44953	2.96015	3.01684	2.52678	3.50934	4.7263	3.45422	2.76123	5.08403	2.39036	3.51776
AT1G03640	pre-tRNA	0	0	0	0	0	0	0	0	0	0	0	0	0	0	0	0	0	0	0	0	0	0	0	0	0	0	0	0	0	0	0	0	0	0	0	0
AT1G03650	Acyl-CoA N-acyltransferases (NAT) superfamily protein	4.79641	2.96857	2.40752	3.52184	4.33489	3.72891	3.65222	2.50026	2.99833	7.88387	2.84374	1.615	3.76839	3.3387	4.13136	3.19228	3.7096	3.60938	6.68349	3.70754	2.39232	5.33274	3.83944	2.96414	4.96599	3.01095	3.7788	5.58734	3.31476	3.34395	4.28643	4.03188	3.71181	4.11763	2.67398	3.44594
AT1G03660	Ankyrin-repeat containing protein	1.03203	0.497649	0.815882	1.45529	0.286751	1.90829	0.630982	0.211016	1.23897	0.577725	0.232005	1.14758	2.11885	0.46037	1.22852	0.976652	0.131585	0.497695	6.35568	2.79952	3.2204	5.24059	4.38003	8.18493	7.75814	9.19194	7.58093	6.8376	2.92067	2.82221	5.05131	6.30134	5.94005	7.55852	8.41454	10.0515
AT1G03670	ankyrin repeat family protein	0.045162	0	0	0.03919	0.033462	0.029046	0	0.018468	0	0	0	0	0.043634	0	0	0	0.023033	0	0	0.033795	0.034164	0	0	0	0.12071	0.01387	0.01327	0	0	0	0	0.020811	0.020387	0.040092	0	0.040447
AT1G03680	thioredoxin M-type 1	387.015	356	374.312	413.243	388.134	370.116	377.986	328.51	323.686	412.173	365.852	348.344	427.748	367.45	378.894	350.408	323.078	337.701	14.9871	13.164	13.8287	14.4694	16.3887	17.4521	14.8854	12.301	15.4391	15.2671	12.9408	13.9169	19.0916	15.2816	15.0118	14.149	14.6052	13.369
AT1G03687	DTW domain-containing protein	7.71242	7.4212	7.89607	7.24405	6.93433	8.93591	5.76911	7.79608	7.78909	8.4601	7.61046	8.22258	7.25608	7.06114	8.82369	5.83885	8.69171	7.66147	11.2916	10.5267	10.707	9.58669	10.2888	10.3923	10.4614	9.06665	10.6091	10.1203	11.0449	9.79486	9.8024	8.86498	10.7186	9.51356	10.8075	9.26131
AT1G03700	Uncharacterised protein family (UPF0497)	0.130617	0.151161	0.091787	0.113345	0.145168	0.168013	0.106478	0	0.096497	0	0	0.129102	0.126196	0.116531	0.38273	0	0.066615	0	10.2329	6.64645	6.86713	12.1139	14.5541	11.7717	12.1754	13.8399	11.6287	9.7979	5.66793	8.07241	8.9175	12.7	8.96248	10.8418	14.1995	11.9319
AT1G03710	Cystatin/monellin superfamily protein	0.250784	0.128991	0.323089	0.145081	0.123876	0.107528	0.306657	0	0	0.299493	0.225508	0.082626	0.363446	0.07458	0.061237	0.063287	0.170534	0.403133	0.067516	0.187664	0.347803	0.192221	0.154814	0.241084	0.167576	0.102696	0.294746	0.375488	0.105144	0.411479	0.167859	0	0.226421	0.445266	0.265058	0.074867
AT1G03720	Cysteine proteinases superfamily protein	0	0	0.071204	0	0	0	0	0	0	0	0	0	0	0	0	0	0	0	0	0	0	0	0	0	0	0	0	0	0	0	0	0	0	0.044976	0	0
AT1G03730	unknown protein; BEST Arabidopsis thaliana protein match is: unknown protein (TAIR:AT4G03600.1); Has 50 Blast hits to 50 proteins in 10 species: Archae - 0; Bacteria - 0; Metazoa - 0; Fungi - 0; Plants - 50; Viruses - 0; Other Eukaryotes - 0 (source: NCBI BLink).	9.82315	14.1914	18.1786	20.8521	18.2683	13.3403	18.0255	11.811	11.2182	9.28904	12.4931	16.5174	28.1319	25.6631	15.5959	22.4586	13.1733	12.0034	17.7641	16.5173	19.2434	20.578	18.6028	17.4661	18.2011	18.8949	16.4668	17.1571	16.638	18.7931	21.611	23.1561	19.1864	21.2279	18.1527	18.5414
AT1G03740	Protein kinase superfamily protein	22.5913	33.6316	24.4243	32.806	22.6647	36.6495	29.4002	31.0408	32.4832	21.1404	26.9606	34.474	27.5865	30.6238	30.1244	41.5685	38.6577	34.8107	22.6252	16.8751	21.885	19.3213	21.1731	22.7158	19.5388	21.4737	21.2571	21.6521	15.0133	18.7807	17.2246	21.7157	26.7652	20.3667	19.9285	20.4258
AT1G03743	snoRNA	0	0	0	0	0	0	0	0	0	0	0	0	0	0	0	0	0	0	0	0	0	0	0	0	0	0	0	0	0	0	0	0	0	0	0	0
AT1G03746	snoRNA	0	0	0	0	0	0	0	0	0	0	0	0	0	0	0	0	0	0	0	0	0	0	0	0	0	0	0	0	0	0	0	0	0	0	0	0
AT1G03750	switch 2	2.22774	2.35577	2.14568	2.21705	2.27391	3.6671	1.62555	3.00692	3.06142	2.7767	2.40946	2.2789	1.74596	3.41906	3.21819	1.54502	3.28928	3.26052	5.62424	4.38327	4.14823	4.69268	4.59692	4.98701	3.79955	4.36353	4.12879	5.23416	4.09525	4.60095	4.03537	5.16873	5.31662	4.31491	4.17748	4.59021
AT1G03760	Prefoldin chaperone subunit family protein	7.31906	5.90352	5.03698	5.53766	8.47056	10.64	4.28995	10.3395	9.5184	6.25749	5.9831	7.56305	5.46425	7.98686	10.0584	4.62517	11.2291	10.0637	11.7494	10.7728	12.263	10.3389	9.8019	11.7751	8.18478	9.95752	10.5749	11.6287	8.10264	10.9503	11.2959	12.0693	12.7519	7.92049	7.80872	12.2159
AT1G03770	RING 1B	3.0737	2.39087	2.83272	2.40491	2.59476	3.72687	1.88952	2.61691	3.79705	2.93355	1.78975	2.46532	2.36114	3.10188	2.58383	2.15535	2.95531	3.71786	9.90968	8.03145	8.09996	7.08711	7.62095	7.26593	6.54882	6.76284	6.26269	9.46077	7.70043	9.12193	7.13324	7.84824	9.43988	6.57565	6.7788	6.52093
AT1G03780	targeting protein for XKLP2	6.94447	5.5368	6.30632	5.97587	5.28505	5.9396	3.6165	4.07891	4.65915	5.94726	5.86651	8.42591	5.36477	5.75583	5.26768	3.29277	3.38643	5.66315	11.44	9.99184	9.65114	9.50103	10.4802	8.63402	8.06975	7.39142	7.45471	10.4975	8.51584	10.974	9.17023	10.7828	9.41128	9.49838	8.03803	8.55655
AT1G03790	Zinc finger C-x8-C-x5-C-x3-H type family protein	0.292289	0.28701	0.392121	0.184465	0.039376	0.324704	0.021661	0.043464	0.078522	0.190396	0.26283	0.262637	0.256725	0.18965	0.23358	0.080467	0.054207	0.102513	0.042922	0.178955	0.241209	0.1222	0.360872	0.306527	0.071022	0.391721	0.437217	0.143225	0.334215	0.116262	0.640275	0.391826	0.239903	0.353835	0.096288	0.523542
AT1G03800	ERF domain protein 10	0.849538	0.699136	0.517389	0.049147	1.04909	0.291404	0.969558	0.926412	0.920511	0.760906	0.611134	0.279897	0.383035	0.454756	0.871255	0.428774	0.982074	0.76475	0.045743	0.33905	0.12853	0.086821	0.594363	0.408339	0.378446	0.730562	0.266257	0.61055	0.142472	0.495608	0.511765	0.313182	0.204535	0.402227	0.56439	0.405781
AT1G03810	Nucleic acid-binding, OB-fold-like protein	0	0	0	0	0	0	0	0	0	0	0	0	0	0	0	0	0	0	0	0	0.073191	0	0	0.069758	0	0	0	0	0	0	0	0	0	0	0	0
AT1G03820	unknown protein; FUNCTIONS IN: molecular_function unknown; INVOLVED IN: biological_process unknown; LOCATED IN: endomembrane system; EXPRESSED IN: 21 plant structures; EXPRESSED DURING: 13 growth stages; Has 1345 Blast hits to 1122 proteins in 102 species: Archae - 2; Bacteria - 28; Metazoa - 28; Fungi - 30; Plants - 109; Viruses - 0; Other Eukaryotes - 1148 (source: NCBI BLink).	24.3494	22.3484	22.302	9.06759	11.4153	6.93932	10.4993	2.30547	4.02144	7.35673	16.6946	14.0271	5.58786	6.02711	15.5584	3.45871	2.62742	1.40628	58.3307	73.4291	72.3548	82.1409	70.3264	40.9982	36.8277	32.8986	46.0684	62.3922	72.1949	76.3947	51.9679	54.9602	35.455	38.7882	32.2296	37.5639
AT1G03830	guanylate-binding family protein	3.50746	2.87278	2.78625	2.32686	2.8342	3.35923	1.83367	2.55683	2.93862	2.59518	2.86828	3.49193	1.91539	2.60769	3.37929	1.9242	2.28139	3.49324	6.92814	6.46659	6.2487	5.49369	5.31894	5.60745	4.4157	4.89438	5.13051	6.49598	5.86621	5.64374	5.86919	6.76965	5.70239	5.61828	5.37645	5.01918
AT1G03840	C2H2 and C2HC zinc fingers superfamily protein	0.074372	0.344281	0.296157	0.279665	0.11021	0.095666	0.363769	0.121653	0.311354	0.155431	0.222923	0.171524	0.287422	0.132705	0.127123	0.075074	0.252868	0.095642	10.4518	13.0972	10.8395	10.0519	9.39658	10.4384	10.4196	8.6037	9.41114	9.93285	9.66628	10.8741	12.6193	10.3044	9.87065	9.68351	9.36529	8.59234
AT1G03850	Glutaredoxin family protein	26.3343	97.3486	42.0582	13.1459	30.3875	41.2191	22.2675	10.6566	24.2103	27.6996	53.8538	65.7125	14.4468	25.2802	45.1945	23.9778	11.8093	22.3332	71.7001	40.2641	38.714	31.1945	87.8007	81.5213	40.0713	59.5445	86.1868	71.6072	41.021	31.4673	27.2278	84.0237	89.4344	38.2204	61.6158	86.8874
AT1G03860	prohibitin 2	39.1118	38.3608	40.1526	30.0869	35.1259	37.587	26.8986	32.6841	34.5718	40.5087	40.2864	42.7582	34.3974	39.1877	40.4934	27.054	33.1685	37.5693	65.3471	65.7581	60.5618	63.0546	63.6688	58.814	54.7215	52.426	59.2805	66.5942	57.5885	63.1702	63.6945	65.4276	55.5489	57.4521	54.4617	55.3641
AT1G03870	FASCICLIN-like arabinoogalactan 9	130.884	79.887	59.4814	63.7447	136.713	107.58	90.9932	172.178	184.617	108.512	132.146	67.1782	60.5938	144.62	110.197	98.2936	231.375	187.272	136.011	179.142	168.143	171.73	134.446	115.854	234.525	191.65	157.815	144.935	128.611	158.584	175.522	127.176	110.512	207.217	202.168	147.31
AT1G03880	cruciferin 2	0	0	0	0	0	0.065847	0	0	0	0	0	0	0	0	0	0	0	0	0.041345	0.038307	0	0	0	0	0.034206	0	0	0	0	0	0	0	0	0	0	0
AT1G03890	RmlC-like cupins superfamily protein	0	0	0	0	0	0	0	0	0	0	0	0	0	0	0	0	0	0	0	0	0	0	0	0	0	0	0	0	0	0	0	0	0	0	0	0
AT1G03900	non-intrinsic ABC protein 4	58.4395	64.5222	57.3706	46.988	74.5791	78.5593	61.0926	76.9582	80.909	61.7798	55.0281	52.141	50.8999	65.9267	80.5586	54.1743	79.3952	71.1371	122.803	117.669	122.251	121.114	126.686	124.717	120.693	120.762	130.52	118.32	105.451	115.903	111.883	118.201	120.014	122.776	122.446	117.424
AT1G03905	P-loop containing nucleoside triphosphate hydrolases superfamily protein	2.27119	2.71321	2.11085	1.27153	2.52421	3.72249	1.70216	1.97738	1.86735	2.62483	2.00935	3.22247	2.08816	2.81064	4.18621	1.33119	2.16717	2.86185	11.8641	10.773	12.8303	13.4493	10.6511	12.5454	10.3297	11.3857	11.0433	12.5382	8.93864	12.021	11.2543	13.0655	13.6924	10.4715	10.5864	10.3671
AT1G03910	EXPRESSED IN: 24 plant structures; EXPRESSED DURING: 13 growth stages; CONTAINS InterPro DOMAIN/s: Cactin protein, cactus-binding domain, C-terminal (InterPro:IPR019134), Cactin, central region (InterPro:IPR018816); BEST Arabidopsis thaliana protein match is: unknown protein (TAIR:AT2G36815.2).	17.2206	16.4508	16.1509	15.9878	15.7608	18.3138	11.8689	17.7854	20.035	14.8775	15.2259	15.3792	10.7098	13.9724	16.6998	11.7797	19.4496	19.0777	32.1016	31.1125	32.0031	27.8536	26.9533	28.3635	23.365	26.028	26.9527	27.9865	26.2434	30.8693	28.504	31.3826	32.8246	26.016	24.6294	28.7201
AT1G03920	Protein kinase family protein	0.500317	0.369923	0.527373	0.542699	0.556053	0.509485	0.339881	0.494441	0.508232	0.616163	0.74982	0.453307	0.483386	0.316175	0.503944	0.568163	0.297691	0.583085	6.07813	4.77351	7.26987	6.07181	5.90687	5.982	5.78087	6.9019	5.37796	5.71192	5.13922	6.248	5.54646	5.9175	5.57111	6.95843	6.59104	5.32094
AT1G03930	dual specificity kinase 1	12.5142	13.2135	13.8316	13.7449	12.6367	14.6828	10.9739	13.9049	15.1093	15.1956	13.0212	13.765	13.127	13.3179	14.8377	10.3403	14.9163	16.3288	12.5329	12.2273	15.0925	14.2234	13.9386	14.6553	12.3639	12.5735	12.6278	13.1533	11.4678	14.8032	13.1566	12.8679	14.3006	13.6963	12.6488	12.2963
AT1G03935	snoRNA	0	0	0	0	0	0	0	0	0	0	0	0	0	0.428621	1.40774	2.54603	0	0	0	0	0	0	0	0	0	0	0	0	0	0	0	0	0	0	0	0
AT1G03940	HXXXD-type acyl-transferase family protein	1.10356	2.34141	1.97751	1.74768	1.55356	1.43726	1.84422	1.21846	1.50828	0.766029	1.71178	2.9178	1.35942	1.52606	1.57639	1.5874	1.80102	1.22403	2.09456	3.46839	4.11144	4.18699	3.28703	3.56056	3.0418	2.67756	2.96692	1.98278	2.70668	4.37583	3.49013	2.82236	2.66524	3.20846	1.94951	3.58272
AT1G03950	vacuolar protein sorting-associated protein 2.3	13.1816	13.3883	13.7772	11.1852	12.8574	17.1433	12.9219	16.1029	15.0388	15.2436	12.9784	12.534	12.6952	12.3556	18.426	13.4532	19.1468	14.9264	17.317	13.5161	16.4719	20.4307	19.5191	16.1504	23.6089	20.0883	18.9487	15.6641	9.23422	19.164	16.0823	19.5683	22.4839	19.3304	16.8543	18.2683
AT1G03960	Calcium-binding EF hand family protein	4.73018	4.64948	4.90909	6.0621	4.30299	5.40239	5.26945	5.74103	4.62624	5.91025	4.96488	5.20777	4.16352	4.61057	4.62421	5.02116	6.11259	5.66626	7.12413	6.36129	7.57671	6.70928	6.50514	7.00288	5.42163	5.15963	6.32108	6.24554	6.66943	7.65987	7.25045	6.68656	7.0519	5.4246	6.19145	6.16601
AT1G03970	G-box binding factor 4	23.7749	24.5509	24.6385	24.3277	28.8649	27.4675	26.2078	29.8073	27.3553	26.1208	25.7004	25.3706	29.5133	36.9327	30.3517	30.6236	32.9779	27.3554	20.1431	20.3249	18.6461	18.1951	20.5879	18.5853	17.176	19.3003	20.497	18.3819	16.8066	20.6297	18.0214	22.5156	19.3943	17.874	18.372	18.7819
AT1G03980	phytochelatin synthase 2	0.17885	0.193182	0.402181	0.232801	0.265033	0.218553	0.087479	0.234041	0.475671	0.240286	0.19299	0.282843	0.241917	0.223389	0.288235	0.135402	0.145943	0.25875	1.54562	1.17775	1.4206	1.30231	1.33594	1.30239	1.32655	1.10958	1.27173	0.964027	0.944813	1.27163	1.11331	1.56591	1.80852	1.15905	1.42583	1.52168
AT1G03982	PAK-box/P21-Rho-binding family protein	0	0	0	0	0	0	0	0	0	0	0	0	0	0	0	0	0	0	0	0	0	0	0	0	0	0.039805	0	0	0	0	0	0.029862	0	0	0.029353	0
AT1G03990	Long-chain fatty alcohol dehydrogenase family protein	0.550689	0.679793	0.541772	0.684948	0.748045	0.790996	0.613524	0.690598	0.745868	0.871383	0.775794	0.616879	0.922226	0.556812	0.753022	0.569778	0.898731	0.796705	1.70495	1.14011	1.69409	1.33663	1.40513	1.23083	1.25111	1.4207	1.26209	1.13784	1.13133	1.28506	1.14265	1.11656	1.06067	0.84738	1.39688	1.23298
AT1G04000	unknown protein; BEST Arabidopsis thaliana protein match is: unknown protein (TAIR:AT5G44060.1); Has 62 Blast hits to 62 proteins in 10 species: Archae - 0; Bacteria - 0; Metazoa - 0; Fungi - 0; Plants - 62; Viruses - 0; Other Eukaryotes - 0 (source: NCBI BLink).	6.88377	8.55485	8.86367	8.87086	6.93292	7.07841	9.34153	6.6751	7.6436	7.34703	7.85795	9.04481	9.95633	7.39181	7.79048	8.80027	6.93741	5.6852	8.6559	9.0686	10.1029	9.22559	8.85524	8.76722	10.1636	7.29204	8.28429	9.10948	7.5177	7.39453	8.85646	10.2952	6.92213	8.67258	8.96223	7.97395
AT1G04010	phospholipid sterol acyl transferase 1	3.71106	3.7638	3.72197	3.37153	4.26002	4.85199	4.20409	4.97309	5.36745	3.9793	3.14903	3.59915	3.14781	4.18133	4.41599	3.77242	6.43324	6.11673	7.92237	7.43148	8.05288	8.47994	7.52882	9.17002	8.46377	7.81244	9.16347	8.96852	7.84527	9.09061	8.67632	8.31767	8.68307	9.1565	8.44435	7.83306
AT1G04020	breast cancer associated RING 1	3.08127	4.083	6.0554	4.2751	3.30199	3.38125	2.24221	1.8509	2.49501	3.58618	4.3361	5.71255	4.08706	3.04408	2.90754	2.31956	1.98874	3.20693	7.28307	7.41226	6.01817	7.25865	6.12551	5.89907	6.56065	5.4	6.12776	7.53792	6.78773	8.81645	6.95625	7.38019	5.48527	6.73802	5.18856	6.34542
AT1G04030	unknown protein; BEST Arabidopsis thaliana protein match is: unknown protein (TAIR:AT5G44040.1); Has 1835 Blast hits to 1511 proteins in 238 species: Archae - 7; Bacteria - 164; Metazoa - 377; Fungi - 135; Plants - 187; Viruses - 22; Other Eukaryotes - 943 (source: NCBI BLink).	1.7208	1.86918	2.32301	2.0827	1.72796	2.02416	1.60583	1.74071	2.0073	2.63638	1.42521	2.26034	1.9907	2.34325	2.10647	2.22842	1.8707	2.38036	10.5334	10.2846	11.8184	11.8012	10.1896	10.8723	8.89622	11.1403	8.86155	10.4551	8.25889	13.1265	9.66143	10.4964	11.2842	10.7336	9.27149	9.49013
AT1G04040	HAD superfamily, subfamily IIIB acid phosphatase	87.212	71.1693	74.6866	80.8662	99.841	79.3311	51.6064	82.9692	93.8278	92.5526	87.9688	59.3847	74.1935	90.787	98.3649	60.8758	90.2003	87.6425	266.761	257.575	244.084	271.635	257.465	261.75	289.356	294.66	267.85	279.232	207.914	278.792	286.371	250.371	252.336	308.747	282.156	259.216
AT1G04050	homolog of SU(var)3-9 1	1.29689	0.735367	1.02115	0.989808	0.83356	1.14563	0.955319	0.856213	0.9812	0.965654	0.857073	1.00386	0.860495	0.878232	1.03015	1.15928	0.908454	0.738448	3.83643	4.10406	4.56251	4.43126	3.79078	3.55992	3.39328	2.95611	3.22293	4.57604	3.67513	4.30707	2.69829	3.26892	4.06287	3.59264	2.78859	4.08617
AT1G04070	translocase of outer membrane 22-I	8.10894	8.95203	8.61695	5.77809	8.4017	8.48014	6.93285	9.97501	8.62078	8.08961	8.18091	9.31818	6.05106	4.05838	8.8378	6.98753	9.14537	7.058	16.879	23.9267	20.148	17.9891	19.0058	16.8739	17.4448	17.8989	17.9374	18.1822	22.14	18.8216	18.7981	18.8354	17.3803	14.2218	19.3508	18.6576
AT1G04080	Tetratricopeptide repeat (TPR)-like superfamily protein	29.8868	32.2903	31.2166	27.3017	29.4641	34.569	28.4299	32.6364	31.665	32.2512	30.7512	37.6663	24.3766	30.3498	32.3391	27.9823	33.0075	35.9554	42.9536	44.5328	47.1507	40.4035	39.919	44.5307	34.5308	37.6072	40.5094	42.5016	40.1633	41.8507	40.5497	40.7754	44.3859	39.2889	38.8293	42.0861
AT1G04090	Plant protein of unknown function (DUF946)	0.170167	0.754907	0.538109	0.184582	0.598893	0.465135	0.10404	0.313142	0.518578	0.342931	0.612067	0.29434	0.246613	0.45545	0.467457	0.096621	0.650894	0.697532	0.824623	1.68723	1.12636	0.782579	1.03735	1.4876	0.767522	1.12365	1.02499	0.745244	1.17719	1.20989	0.512546	1.33306	1.05625	0.528729	1.31036	1.2954
AT1G04100	indoleacetic acid-induced protein 10	3.36645	3.65165	3.81786	2.51636	4.22306	4.65184	3.66815	5.53387	4.53088	3.34362	4.07618	4.31577	2.41524	4.01448	4.63915	3.4066	6.15365	3.47195	5.11485	6.36024	6.15223	5.28837	6.33742	6.12802	6.85982	7.12486	6.46374	6.10842	5.07275	5.97931	5.38781	6.3588	6.22928	5.23737	5.91836	6.47769
AT1G04110	Subtilase family protein	3.48311	4.80668	4.80698	4.39358	3.64499	3.29097	3.83468	4.75765	3.99251	3.89161	4.2299	4.0106	4.89174	4.53311	4.09035	3.64281	3.13159	4.03479	0	0	0	0.027523	0.011083	0.077669	0.035991	0.022057	0	0	0	0	0.036052	0	0	0	0	0
AT1G04120	multidrug resistance-associated protein 5	7.05005	8.35299	8.97304	9.34125	7.90139	9.20789	8.25803	8.58888	9.77652	7.74933	7.69649	10.311	8.03769	8.20919	9.25185	8.1965	9.74865	10.1212	36.1894	34.9779	41.8164	38.1523	33.0782	36.4627	39.6574	39.2312	37.2276	38.1606	36.0247	44.7887	42.9049	33.1936	35.983	43.8038	37.4027	39.6165
AT1G04130	Tetratricopeptide repeat (TPR)-like superfamily protein	3.01958	3.67844	4.82456	3.77874	3.36774	4.49738	2.90204	2.39162	2.30125	2.84689	3.37262	4.14699	2.48746	3.91332	2.74751	3.08013	2.72336	3.86272	8.85667	10.6082	10.9643	9.28215	9.14364	8.73126	9.23897	7.45816	8.68549	8.59483	9.99469	9.35258	7.81852	8.29016	9.67094	8.88838	7.60188	8.68224
AT1G04140	Transducin family protein / WD-40 repeat family protein	25.6241	23.0355	21.3086	23.8876	21.9446	27.019	25.7393	27.5328	27.024	25.5499	22.2875	21.6826	21.5547	24.2148	25.5868	26.2823	29.9385	27.7314	45.0573	31.2774	33.2195	42.3416	34.2415	36.3257	43.5128	32.6894	35.9203	43.4442	28.0105	32.3388	43.3546	35.0128	34.8404	42.1868	32.5353	34.596
AT1G04150	C2 calcium/lipid-binding plant phosphoribosyltransferase family protein	0	0.021223	0.096649	0.02387	0.010191	0.088457	0.123331	0.067492	0.081287	0.024637	0.136042	0.135942	0	0.049082	0.100752	0.020825	0.112231	0.106122	0.822012	0.524892	0.374552	0.242464	0.483953	0.664388	0.266518	0.380168	0.363705	0.65485	0.536273	0.812396	0.593775	0.380271	0.69538	0.293034	0.249197	0.455752
AT1G04160	myosin XI B	1.78216	2.27732	2.03509	2.19088	2.23516	2.26256	1.78575	1.58663	1.83779	2.29458	2.2202	2.32115	2.17922	2.30216	1.80868	1.89735	1.73261	2.04118	6.13987	4.20227	4.23405	4.96596	5.28309	5.44084	8.02587	7.12123	6.7692	5.97879	4.33139	4.78216	5.75931	5.31241	5.5059	8.42969	6.971	7.65624
AT1G04170	eukaryotic translation initiation factor 2 gamma subunit	42.6831	44.7834	51.6504	39.4868	40.5897	39.9108	31.7926	34.7375	34.9433	41.7169	43.7685	45.6906	41.3513	42.3022	45.9874	31.0964	32.4567	35.9065	72.9572	83.8192	76.3216	72.4715	73.3489	69.3972	67.9774	62.8749	67.7687	72.1867	65.9717	79.5317	75.9016	71.2206	67.56	70.7135	65.0238	65.5134
AT1G04171	unknown protein; Has 30201 Blast hits to 17322 proteins in 780 species: Archae - 12; Bacteria - 1396; Metazoa - 17338; Fungi - 3422; Plants - 5037; Viruses - 0; Other Eukaryotes - 2996 (source: NCBI BLink).	0	0	0	0	0	0	0	0	0	0	0	0	0	0	0	0.191779	0	0	0	0	0	0	0	0	0	0	0	0	0	0	0	0	0	0	0	0
AT1G04180	YUCCA 9	0.330152	0	0	0	0.097849	0.042468	0.107656	4.23933	1.02442	0	0	0	0	0.05891	0	0.224954	3.03082	0.732389	2.2132	3.0388	3.62139	3.94766	2.83296	2.5708	3.94893	3.85313	2.6774	2.43207	1.49494	4.26141	4.11029	2.55592	2.29521	4.30845	3.70878	2.63157
AT1G04190	Tetratricopeptide repeat (TPR)-like superfamily protein	17.0448	18.3236	18.9794	16.1232	16.2506	16.0406	12.3113	14.0685	14.3747	16.0242	17.7499	18.3647	16.3166	15.0949	18.5684	13.3074	16.2992	13.6896	42.4632	45.1576	46.6692	40.8986	41.3534	37.7936	37.0785	37.4141	35.0021	37.9429	34.1285	46.0283	42.3737	41.1492	37.1144	36.2154	34.7715	38.4435
AT1G04200	FUNCTIONS IN: molecular_function unknown; INVOLVED IN: N-terminal protein myristoylation; LOCATED IN: cellular_component unknown; EXPRESSED IN: 22 plant structures; EXPRESSED DURING: 13 growth stages; CONTAINS InterPro DOMAIN/s: Dymeclin (InterPro:IPR019142); Has 395 Blast hits to 389 proteins in 117 species: Archae - 0; Bacteria - 0; Metazoa - 262; Fungi - 21; Plants - 68; Viruses - 0; Other Euk…	12.4675	13.329	11.413	10.3077	14.9359	20.2358	8.95635	14.7938	16.904	14.1332	12.2562	15.0929	10.0611	15.9246	17.9861	11.5966	15.6567	16.7703	23.2898	20.0533	23.7289	22.6516	22.883	23.8902	22.769	22.7007	24.0008	23.9168	20.0875	22.2765	23.5642	24.9178	24.4678	23.8464	25.6187	24.7987
AT1G04210	Leucine-rich repeat protein kinase family protein	11.3773	14.0527	11.5173	12.175	11.6153	11.9573	10.0612	9.65677	10.8456	11.8246	14.2664	15.1943	12.4309	12.1712	11.8986	12.9003	9.93642	11.0846	18.1917	18.3851	17.5781	16.0264	16.0795	17.608	15.331	15.5165	15.1342	17.5215	17.0272	19.8777	17.6239	16.6417	17.0033	15.4901	14.5439	17.4488
AT1G04220	3-ketoacyl-CoA synthase 2	0.960588	0.795346	0.921984	0.44728	0.677015	0.708215	0.668474	0.938927	0.5885	0.734462	0.589895	0.903138	0.837537	0.313537	0.823814	0.744971	0.358466	0.248568	20.5311	20.8633	24.7241	33.24	24.8622	25.0847	36.1797	30.7542	25.1818	17.4695	16.5909	22.8343	27.6158	22.1757	25.5315	37.3758	26.3402	23.9623
AT1G04230	Protein of unknown function (DUF2361)	8.01925	6.42141	6.25431	5.56181	7.42718	8.73276	5.84392	7.50273	7.96659	6.55685	7.26565	6.87545	5.66416	8.13009	8.54467	6.46208	8.42756	7.70522	10.8193	8.70585	10.685	10.0348	8.92581	9.76774	8.38284	8.54558	8.65746	9.55094	8.06156	10.2006	8.9968	10.2462	10.778	8.44041	8.03539	8.89584
AT1G04240	AUX/IAA transcriptional regulator family protein	42.1166	41.3088	22.1909	27.8955	34.4919	28.1143	37.3704	66.8312	39.1623	39.6612	49.1984	24.1283	30.0986	30.3258	27.8373	53.6167	83.2042	40.8608	29.9753	31.8881	29.1222	38.6726	31.6068	28.6261	38.8118	32.8663	29.5455	32.2576	29.5439	30.0789	39.8273	28.7439	29.4078	45.5471	28.5437	24.2141
AT1G04250	AUX/IAA transcriptional regulator family protein	22.8789	20.2623	22.0491	18.5189	15.7552	10.1148	19.6226	11.1328	9.68695	24.6248	21.7141	16.4187	20.8787	11.6982	9.32354	19.0967	10.7074	8.34451	103.106	92.5374	91.0157	112.704	113.321	102.244	127.056	123.883	113.388	105.116	86.669	93.9634	103.812	98.3766	101.546	125.38	111.088	101.142
AT1G04260	CAMV movement protein interacting protein 7	13.7662	13.8919	11.6716	9.60862	16.8519	16.0073	12.5639	16.358	15.9922	13.4021	12.1993	14.9377	10.1198	15.6636	19.0726	12.8764	17.6538	15.2017	19.4975	20.4908	16.4884	19.2297	19.3056	20.7136	18.264	17.6164	21.1915	19.6706	14.931	13.7487	17.7774	17.8817	16.887	15.2761	21.0564	19.3867
AT1G04270	cytosolic ribosomal protein S15	356.374	355.127	339.941	228.186	321.498	274.701	227.821	222.67	241.859	337.023	338.686	344.445	297.874	283.124	312.499	202.163	207.412	249.186	621.232	677.195	586.799	556.68	585.229	510.042	552.302	496.055	540.399	606.508	573.561	633.334	591.125	556.538	472.417	519.848	482.216	493.464
AT1G04280	P-loop containing nucleoside triphosphate hydrolases superfamily protein	28.4222	26.6525	18.6606	19.1809	28.1698	35.3167	15.8949	25.1102	28.3765	30.9217	21.8284	25.9036	15.293	28.0305	33.72	16.9971	25.0486	28.2507	31.0749	26.3543	28.3334	37.1294	35.1716	34.5344	36.3153	38.8778	37.9215	30.2731	22.6401	28.2632	34.6836	34.119	39.9716	35.043	32.7905	36.8888
AT1G04290	Thioesterase superfamily protein	11.9914	15.2291	16.0556	16.8291	17.2213	13.2347	18.5048	12.9554	12.9422	17.6354	15.1759	17.0226	20.5967	12.9877	14.4235	17.8952	11.0233	12.8983	15.6634	16.0634	16.0145	17.0586	18.2779	13.6268	16.4872	16.7624	16.9644	14.0531	12.8482	17.0033	17.539	13.7804	14.9254	17.2166	17.0774	13.7889
AT1G04295	other RNA	0	0	0	0	0	0	0	0	0	0	0	0	0	0	0	0	0	0	0	0	0	0	0	0	0	0	0	0	0	0	0	0	0	0	0	0
AT1G04300	TRAF-like superfamily protein	16.3167	15.2306	12.5126	13.7063	14.6429	20.2961	12.4418	19.9595	19.4188	15.3057	13.9684	15.3432	11.2484	16.9429	17.2005	14.8794	22.4644	22.0176	23.2399	19.3196	21.1502	18.5805	20.4741	23.2854	19.3943	21.3872	20.7549	22.1289	18.472	20.5472	18.7723	22.0809	23.9768	18.5962	20.1982	22.4016
AT1G04310	ethylene response sensor 2	4.34895	3.02893	2.43774	2.14392	2.94645	3.49358	3.73838	3.9167	3.9255	3.75882	2.51072	2.82666	2.32161	2.80807	3.24778	2.67753	4.12527	4.14557	5.20721	4.09012	4.40354	3.95596	4.59637	4.1604	4.34204	4.22011	4.49478	5.35109	4.23556	4.46093	3.90765	4.69431	4.41535	3.96593	4.50706	4.57686
AT1G04320	pre-tRNA	0	0	0	0	0	0	0	0	0	0	0	0	0	0	0	0	0	0	0	0	0	0	0	0	0	0	0	0	0	0	0	0	0	0	0	0
AT1G04330	unknown protein; FUNCTIONS IN: molecular_function unknown; INVOLVED IN: biological_process unknown; LOCATED IN: chloroplast; BEST Arabidopsis thaliana protein match is: unknown protein (TAIR:AT3G23170.1); Has 74 Blast hits to 74 proteins in 6 species: Archae - 0; Bacteria - 0; Metazoa - 0; Fungi - 0; Plants - 74; Viruses - 0; Other Eukaryotes - 0 (source: NCBI BLink).	0.37319	0.287926	0.43708	0.485764	0.460849	0.400031	0.507039	0.61044	0.275705	0.111418	0.447437	0.737728	0.721122	0.388438	0.273379	0.847594	0	0.35994	6.88222	6.32995	7.85756	7.91386	5.02992	4.17053	7.52262	6.53313	4.0937	5.92288	6.02388	5.57891	6.24475	6.99347	3.36935	5.41121	7.66324	4.23353
AT1G04340	HR-like lesion-inducing protein-related	20.4022	19.3026	20.1974	16.2829	22.3625	19.2836	17.0365	20.4621	20.6471	19.074	18.0782	15.8971	16.2587	20.4165	22.6911	16.3103	19.7978	18.9597	48.5923	49.2563	48.9673	45.6201	47.958	44.8453	49.1582	48.8173	47.7825	47.1813	44.3304	53.4846	49.4905	49.1354	38.2746	47.4615	44.0264	45.5246
AT1G04350	2-oxoglutarate (2OG) and Fe(II)-dependent oxygenase superfamily protein	24.1116	26.2403	31.2634	34.286	21.2537	18.5978	35.2765	15.009	17.0005	22.8664	25.2734	27.58	34.3702	18.9032	16.8783	35.3031	16.15	17.4486	2.0339	2.46927	2.4524	2.19643	1.37589	2.17042	2.68848	1.83132	2.21128	1.74222	1.78396	2.6596	1.71463	2.05412	1.85548	1.85013	1.80936	1.73686
AT1G04360	RING/U-box superfamily protein	1.70481	1.79154	1.5698	1.86198	0.762249	0.94522	1.55749	0.937553	0.890321	1.26368	2.08804	1.68505	2.1299	0.917827	0.904341	1.37967	0.719554	0.340196	9.47219	9.458	10.6507	16.3338	14.4435	14.3048	12.7469	13.2162	12.212	9.13636	7.91169	11.221	14.0473	14.8993	12.7381	10.9855	13.6337	12.1355
AT1G04370	Ethylene-responsive element binding factor 14	0	0	0	0	0	0	0	0	0	0	0	0	0	0	0	0	0	0	0	0.233413	0.314611	0.159387	0	0	0.277903	0.063866	0	0	0	0.568655	0	0.095824	0.093873	0.184604	0	0
AT1G04380	2-oxoglutarate (2OG) and Fe(II)-dependent oxygenase superfamily protein	0.130413	0.050308	0.045822	0.198044	0	0	0.079734	0.05333	0.168606	0.292017	0.058635	0.064451	0.0945	0.116349	0	0.049366	0	0.094337	0.184326	0.146384	0.29596	0.499794	0.24152	0.376105	0.283214	0.400531	0.26823	0.292893	0.123024	0.142652	0.458273	0.420671	0.235487	0.636755	0.177217	0.642381
AT1G04390	BTB/POZ domain-containing protein	2.92892	2.74007	2.90337	3.33972	2.55804	3.73109	2.60681	3.28654	3.73182	3.39642	2.82458	3.88793	3.03487	3.04228	3.10952	2.80657	4.50294	3.69834	4.10262	3.37762	4.43129	3.83921	3.62491	4.32547	3.86699	4.25873	4.38195	4.85567	3.91532	4.2253	3.94929	4.43374	4.87997	3.61759	3.64041	4.01704
AT1G04400	cryptochrome 2	84.8929	88.2027	73.1545	85.512	80.0312	101.822	74.171	90.2741	96.0801	80.3895	79.4354	87.2488	74.2845	90.8563	90.27	88.2263	91.4304	95.3486	65.6877	60.8857	62.6199	62.096	69.7208	72.1042	52.4884	65.6115	69.275	63.2244	51.3578	57.9919	55.1006	70.8757	73.2192	54.9119	63.0336	69.7085
AT1G04410	Lactate/malate dehydrogenase family protein	496.977	457.356	416.252	370.305	449.385	468.153	386.146	383.794	409.229	474.542	433.643	407.699	394.549	478.865	488.285	377.569	350.147	403.703	886.467	910.712	828.833	897.851	951.644	837.802	846.762	861.465	876.99	864.408	753.651	826.809	876.056	868.678	794.15	825.246	788.897	782.366
AT1G04420	NAD(P)-linked oxidoreductase superfamily protein	103.023	90.4491	104.341	93.2774	102.433	89.8788	79.5899	76.0785	83.2454	110.348	103.812	101.515	106.945	92.4535	99.4993	86.3541	64.1268	78.4857	6.70504	6.47119	6.3891	6.07595	5.80108	4.46836	5.23915	5.4004	5.87799	5.90423	5.29347	5.17107	6.01977	6.74789	5.28315	6.60221	4.51774	5.16321
AT1G04425	other RNA	0	0	0	0	0	0	0	0	0	2.31295	0	2.29261	0	1.57272	1.83506	1.04191	0	0	0	0	0	0	0	0	0	0	0	0	0	0	0	0	0	0	0	0
AT1G04430	S-adenosyl-L-methionine-dependent methyltransferases superfamily protein	63.6038	43.0697	37.6366	46.274	72.2694	70.1569	41.5558	78.438	84.391	70.1433	50.9319	36.5377	41.9763	78.6969	70.7677	49.6408	89.3793	81.0603	75.1449	69.8973	65.48	67.4573	68.1207	69.231	64.4522	71.1792	70.0449	69.1862	62.5249	71.4134	66.5682	69.0284	66.4642	75.749	68.2	66.3773
AT1G04440	casein kinase like 13	32.8266	32.462	27.0008	26.333	36.3512	42.442	28.0383	38.1939	38.3128	36.3878	29.8572	29.4839	26.5192	39.0784	40.3011	33.8973	38.9897	35.8149	69.7922	51.6389	57.8771	59.2057	67.6301	74.0078	60.7522	71.2071	71.9022	70.9612	45.7572	53.8174	57.9257	73.7687	83.6265	59.7282	71.6854	77.6927
AT1G04445	C2H2-like zinc finger protein	0.080534	0.248537	0	0	0.059671	0.155388	0.262605	0.263465	0.237988	0.216397	0.072418	0.318403	0.311236	0.215549	0.23598	0.304851	0.492874	0.388374	0.975665	2.95297	2.19319	2.40739	2.08805	3.48387	1.1839	2.07767	2.08235	2.31515	1.31683	1.58566	1.94057	3.6369	2.763	1.35839	3.06425	3.46204
AT1G04450	ROP-interactive CRIB motif-containing protein 3	0	0	0	0.040078	0.03422	0.029704	0	0	0.03412	0	0.08306	0.091299	0.089244	0.041204	0	0	0.047109	0.044545	0	0	0.034938	0.0708	0	0.066598	0.030861	0	0.054281	0	0	0.050519	0.09274	0	0.041698	0	0.04184	0.041363
AT1G04470	Protein of unknown function (DUF810)	0	0	0.008882	0	0	0.008129	0	0.020674	0	0	0	0	0	0	0.027776	0	0	0	0	0	0	0	0.007802	0	0	0	0	0	0.015897	0	0	0	0	0	0	0.022639
AT1G04480	Ribosomal protein L14p/L23e family protein	154.482	165.866	149.896	96.2172	167.032	150.465	101.798	113.896	131.617	173.549	164.781	173.539	139.533	153.188	174.213	92.3424	113.426	138.421	270.012	293.805	248.995	233.503	241.26	225.225	218.348	192.833	219.468	260.814	232.356	264.935	233.202	235.646	206.912	208.031	189.502	207.096
AT1G04490	Protein of unknown function (DUF3527)	0.180606	0.159248	0.145046	0.044778	0.019117	0.182532	0.168262	0.105508	0.095305	0.138654	0.092802	0.204014	0.274205	0.16113	0.113402	0.253929	0.105268	0.149308	2.04215	2.23962	2.08838	1.93803	2.02278	2.04623	2.99981	2.18705	1.75877	2.6655	1.42788	2.00377	2.53861	2.47298	2.60896	2.26756	2.10364	2.51866
AT1G04500	CCT motif family protein	0.155188	0.079821	0.218107	0.134667	0.153312	0.133079	0.04217	0.042308	0.11465	0.18533	0.093032	0.153389	0.249894	0.046151	0.18947	0.097907	0.052764	0.124732	0.04178	0	0	0	0	0	0.017283	0.031775	0.015199	0	0	0	0	0.047675	0.046704	0	0.046863	0
AT1G04501	unknown protein; Has 30201 Blast hits to 17322 proteins in 780 species: Archae - 12; Bacteria - 1396; Metazoa - 17338; Fungi - 3422; Plants - 5037; Viruses - 0; Other Eukaryotes - 2996 (source: NCBI BLink).	0	0	0	0	0	0	0	0	0	0	0	0	0	0	0	0	0	0	0	0	0	0	0	0	0	0	0	0	0	0	0	0	0	0	0	0
AT1G04510	MOS4-associated complex 3A	26.4625	28.3364	26.6814	23.5657	25.0776	27.4097	19.6516	23.5181	24.3986	25.4162	25.5357	28.7131	22.8843	27.7001	27.7214	20.9577	23.7521	23.9404	34.6924	40.9266	39.2088	33.891	34.9961	34.018	29.3208	31.3464	34.4514	36.5095	35.1892	37.6205	34.3194	35.7491	35.1729	31.9888	32.8726	35.0972
AT1G04520	plasmodesmata-located protein 2	7.44415	6.30204	8.44718	6.1833	5.32247	4.2661	5.17117	3.24553	3.06008	7.75713	8.56922	8.27401	8.5915	4.8583	4.96515	5.13138	3.39769	4.10676	19.7682	18.6407	18.8221	16.4069	15.6638	14.744	15.6001	15.319	16.4259	18.6573	18.2891	21.3866	18.0887	17.0049	15.6125	16.1742	15.8757	16.1095
AT1G04530	Tetratricopeptide repeat (TPR)-like superfamily protein	24.1447	19.0576	20.986	25.9955	14.6599	17.875	24.8743	11.4033	13.3154	29.6281	17.18	21.8787	31.9598	13.2391	18.0948	29.0222	10.5638	14.6106	29.8129	13.8111	12.2077	29.1696	10.8973	13.4406	21.67	12.3813	10.9731	27.3562	9.52675	12.9179	23.9311	12.0807	13.3139	23.3007	10.6426	12.4316
AT1G04540	Calcium-dependent lipid-binding (CaLB domain) family protein	0.532302	0.267838	0.504167	0.502081	0.24007	0.431661	0.490531	0.397496	0.444547	0.518225	0.291355	0.434631	0.715532	0.351013	0.644241	0.455554	0.354099	0.491081	3.3459	3.35981	3.85164	3.83165	2.54309	3.22045	3.6806	2.88584	2.62486	3.40975	4.512	4.12643	4.229	2.83685	2.86265	2.81475	3.3127	2.50799
AT1G04550	AUX/IAA transcriptional regulator family protein	9.09812	8.68741	9.45298	9.56266	7.96475	7.5123	9.81558	8.79173	8.38523	9.54741	9.69319	11.0702	8.64518	8.51884	8.88638	9.27482	8.02442	8.22483	16.7335	17.3239	18.0352	17.3072	14.2914	15.2626	16.4927	14.9028	15.5984	16.6704	14.3893	18.2945	15.586	14.4455	13.2838	14.9275	13.7371	12.0475
AT1G04555	unknown protein; FUNCTIONS IN: molecular_function unknown; INVOLVED IN: biological_process unknown; LOCATED IN: cellular_component unknown; BEST Arabidopsis thaliana protein match is: unknown protein (TAIR:AT4G33380.1); Has 84 Blast hits to 83 proteins in 15 species: Archae - 0; Bacteria - 0; Metazoa - 9; Fungi - 0; Plants - 75; Viruses - 0; Other Eukaryotes - 0 (source: NCBI BLink).	6.3653	7.41799	6.00573	4.59656	7.22282	6.49864	6.205	7.79074	6.21525	5.54173	4.44292	6.73147	5.11774	5.4009	7.59754	5.96475	7.49152	5.62411	9.52702	8.09415	9.36094	8.56362	8.65574	9.8205	9.19079	10.636	9.41682	7.23785	6.83045	9.59192	8.44657	9.18934	10.5695	9.04915	9.87969	9.76694
AT1G04560	AWPM-19-like family protein	0	0	0	0	0	0	0	0	0	0	0	0	0.188926	0	0	0	0	0	0	0	0	0.14988	0.422495	0.035246	0.065332	0	0.258549	0	0	0	0	0	0	0	0	0.087563
AT1G04570	Major facilitator superfamily protein	0.151205	0.066662	0.318763	0.262421	0.096028	0.069463	0.352176	0.105999	0.015958	0.116082	0.155389	0.298904	0.292176	0.038543	0.063294	0.196239	0.044066	0.083335	0.34892	0.678889	0.686292	0.761599	0.213353	0.794267	0.793856	0.384779	0.609295	0.446317	0.516212	0.803346	0.650616	0.537508	0.52656	0.632806	0.430511	0.696433
AT1G04580	aldehyde oxidase 4	0	0.015715	0.014314	0	0.015092	0.045851	0	0	0.015048	0.054732	0	0.020133	0.01968	0	0.074606	0	0	0	0.016451	0.022864	0.10786	0.046837	0.031436	0.044058	0.027222	0.025023	0.059849	0.036597	0.07686	0.089123	0.071577	0.056318	0.055171	0.036165	0.055359	0.054727
AT1G04590	BEST Arabidopsis thaliana protein match is: Pentatricopeptide repeat (PPR) superfamily protein (TAIR:AT4G18975.4); Has 111 Blast hits to 111 proteins in 15 species: Archae - 0; Bacteria - 0; Metazoa - 0; Fungi - 0; Plants - 109; Viruses - 0; Other Eukaryotes - 2 (source: NCBI BLink).	12.1407	11.7979	11.5924	10.857	9.13279	10.8681	8.9149	10.2832	9.35726	11.1507	12.1671	12.458	10.2375	10.7212	10.4324	7.92842	9.1065	11.948	24.0523	26.7002	21.3594	19.3452	20.4626	19.8676	17.5668	16.5657	17.8634	23.3674	20.0108	23.7554	19.0439	20.4992	19.1612	16.8387	17.2116	19.6711
AT1G04600	myosin XI A	0.048293	0.180085	0.322394	0.118736	0.107345	0.445187	0.091859	0.118491	0.261636	0.115345	0.123039	0.477328	0.038882	0.107712	0.312493	0.109683	0.221665	0.287231	0.500552	0.511954	0.450561	0.363985	0.258371	0.313367	0.242022	0.222479	0.392579	0.383225	0.303709	0.493031	0.428294	0.467331	0.479612	0.371555	0.291665	0.490172
AT1G04610	YUCCA 3	0.16844	0.092826	0	0.083524	0.142632	0.030952	0.078464	0.492007	0.24888	0.043105	0.086551	0.071352	0.046497	0	0.035254	0.091087	0.908142	0.464171	4.74206	5.474	4.16846	4.14985	3.20858	3.9209	4.80763	4.00556	3.26648	5.23133	4.84256	6.23812	5.62912	3.88097	4.34505	4.61415	4.25087	4.41786
AT1G04620	coenzyme F420 hydrogenase family / dehydrogenase, beta subunit family	35.1212	27.1971	25.2097	32.2579	39.207	42.754	29.2024	45.6786	44.1978	35.552	26.4892	27.6018	26.4534	39.005	42.3596	27.1792	44.6208	49.0073	7.53209	6.35656	8.19446	7.82503	7.63326	7.7352	6.40516	5.505	7.55643	6.44094	6.17534	8.46769	8.52857	8.35548	9.70977	5.78836	5.81278	6.44439
AT1G04625	Polynucleotidyl transferase, ribonuclease H-like superfamily protein	0	0	0	0	0	0	0	0	0	2.66022	0.097118	1.65465	0	0	0.039559	0	0	0.052084	0.17446	0	0.040851	0.041391	0.066673	0	0.036084	0	0	0	0	0	0	0	0.048756	0	0.097843	0
AT1G04630	GRIM-19 protein	32.3158	33.3298	33.2749	30.136	33.6295	32.5471	24.56	31.0644	33.1586	33.9693	34.1542	28.2812	31.9269	28.6808	28.2347	25.1874	34.5647	33.8198	48.0769	49.8759	47.8308	44.8085	45.613	43.0795	48.0234	41.2508	44.6735	42.841	32.7429	45.904	42.19	42.9165	40.5227	43.0324	43.5071	39.0914
AT1G04635	ribonuclease P family protein / Rpp14 family protein	2.08374	4.16099	4.04831	1.59547	3.99601	3.38982	1.44885	3.50868	2.62607	3.45822	4.73942	3.21052	1.8948	2.62452	3.41202	1.57754	3.87578	2.60086	5.24685	8.39262	6.9542	6.57647	6.54517	5.30242	3.9314	5.1574	5.83442	5.06524	8.86479	6.70379	6.52238	4.74457	5.09059	5.6039	5.60764	5.2692
AT1G04640	lipoyltransferase 2	39.4098	24.3245	28.2226	34.6811	27.1403	25.0731	31.4336	13.7755	18.3147	41.8306	26.3505	24.7618	38.171	23.3135	26.7851	34.3919	11.5424	19.1157	5.36219	2.34948	1.88028	5.59015	2.20067	1.88641	4.96084	1.6875	1.44144	4.78909	1.85113	2.64732	5.31947	1.47696	2.0079	3.94862	1.2444	1.99175
AT1G04645	Plant self-incompatibility protein S1 family	0	0	0.118914	0	0	0	0	0.138399	0	0	0	0	0	0	0.123961	0	0	0	0	0	0	0	0	0	0	0	0	0	0	0	0	0	0	0	0	0
AT1G04650	unknown protein; Has 30201 Blast hits to 17322 proteins in 780 species: Archae - 12; Bacteria - 1396; Metazoa - 17338; Fungi - 3422; Plants - 5037; Viruses - 0; Other Eukaryotes - 2996 (source: NCBI BLink).	0.972973	0.875785	1.2535	1.02021	0.550695	0.651844	0.649955	0.320515	0.439274	0.665701	0.716941	1.01512	0.874766	0.458138	0.603855	0.685456	0.234326	0.638652	1.26606	1.93145	1.92185	1.70904	1.56833	1.45172	1.30933	1.40282	1.22295	1.46893	1.66572	2.099	1.3432	2.10479	1.22007	1.33162	1.5058	1.47652
AT1G04660	glycine-rich protein	0.097354	0.050074	0.045608	0.281602	0.16831	0.083485	0.317451	0.238868	0.263718	0.116263	0.43771	0.128301	0.125413	0.173711	0.190176	0.368519	0.165503	0.219094	0.104839	0.388539	0.31913	0.198986	0.28046	0.233971	0.086737	0.279066	0.26698	0.233223	0	0.070994	0.195488	0.299079	0.146494	0.144043	0.264588	0.203442
AT1G04670	unknown protein; Has 40 Blast hits to 40 proteins in 14 species: Archae - 2; Bacteria - 5; Metazoa - 1; Fungi - 2; Plants - 30; Viruses - 0; Other Eukaryotes - 0 (source: NCBI BLink).	0	0.046266	0	0	0	0	0	0	0	0	0	0.118545	0	0	0	0	0	0	0	0	0	0	0	0	0	0	0	0	0	0	0.120415	0.331605	0.108283	0.053236	0	0.214825
AT1G04680	Pectin lyase-like superfamily protein	34.8202	33.4718	37.7266	35.5348	31.1945	33.0329	31.9468	22.132	29.498	27.6054	35.513	41.3343	33.3479	29.7661	35.0448	33.1903	21.3944	27.0642	60.5994	61.9205	53.8484	61.5747	55.7105	45.8378	56.3233	49.4122	55.9707	58.7347	53.0915	59.9613	62.4779	52.8242	44.5266	60.7619	50.7432	52.1107
AT1G04684	unknown protein; Has 30201 Blast hits to 17322 proteins in 780 species: Archae - 12; Bacteria - 1396; Metazoa - 17338; Fungi - 3422; Plants - 5037; Viruses - 0; Other Eukaryotes - 2996 (source: NCBI BLink).	0	0	0	0	0	0	0	0	0	0	0	0	0	0	0	0	0	0	0	0	0	0	0	0	0	0	0	0	0	0	0	0	0	0	0	0
AT1G04690	potassium channel beta subunit 1	59.0184	60.9173	55.4016	56.6484	59.8152	59.1975	54.9503	50.685	54.5346	55.8771	57.3997	56.9328	62.5863	58.8998	54.9833	59.1723	54.2034	51.3389	76.0569	85.9189	81.8281	81.3033	76.5318	74.0927	81.3798	77.6935	79.519	72.3114	63.5695	79.4524	74.2612	76.09	65.9793	80.924	75.597	74.8665
AT1G04700	PB1 domain-containing protein tyrosine kinase	0.591573	0.273848	0.483735	0.392011	0.557858	0.498072	0.210436	0.439843	0.39731	0.558755	0.348186	0.552821	0.394892	0.489395	0.433354	0.236146	0.394958	0.539447	2.64956	1.52926	1.56221	2.27539	2.19778	2.68319	3.34921	3.12502	3.41317	2.43497	1.31227	1.60008	2.00861	2.72604	2.62196	3.5234	2.97194	3.36187
AT1G04710	peroxisomal 3-ketoacyl-CoA thiolase 4	12.5785	11.3625	13.2771	12.3251	11.6498	11.882	10.8948	9.28021	11.674	10.7968	11.8763	12.9766	13.3934	11.7598	12.017	10.0188	9.67608	11.2725	10.1803	9.56951	10.3875	10.8664	9.91651	9.73025	7.96729	7.25956	9.0703	9.41663	7.64685	10.7492	9.86631	9.9262	10.0079	9.93356	8.78383	9.05909
AT1G04720	pre-tRNA	0	0	0	0	0	0	0	0	0	0	0	0	0	0	0	0	0	0	0	0	0	0	0	0	0	0	0	0	0	0	0	0	0	0	0	0
AT1G04730	P-loop containing nucleoside triphosphate hydrolases superfamily protein	2.86185	3.3451	3.16744	2.50826	2.3749	2.60446	1.7264	2.01293	2.1037	2.29413	2.95943	3.04082	2.3226	2.13195	2.5262	1.6358	2.05797	1.97357	5.39712	5.43955	4.86021	4.80388	4.92903	4.86954	3.45172	3.40152	4.23805	4.62772	4.89545	5.32172	4.91336	4.5234	4.9997	4.34443	3.78525	3.97272
AT1G04750	vesicle-associated membrane protein 721	71.8829	77.3457	69.3883	59.6088	81.9174	83.1269	65.7736	79.1523	84.684	73.9624	72.0479	68.8662	70.1957	76.1129	88.2848	65.809	85.5175	82.9601	115.972	122.223	119.1	124.626	128.839	116.067	116.263	114.693	124.48	114.631	99.7194	117.061	117.093	125.582	108.62	113.931	115.947	114.153
AT1G04760	vesicle-associated membrane protein 726	3.34126	2.72378	3.98712	2.73532	2.56908	2.47331	2.10708	2.11398	2.23558	2.87974	3.40133	4.29952	4.62911	2.92471	3.09417	1.81366	1.92912	1.64172	5.65179	6.13282	5.24589	6.9099	4.63119	4.31805	3.6228	4.49199	4.85316	5.72011	3.72683	5.03401	5.44339	5.92637	4.26886	5.5966	4.05497	5.25082
AT1G04770	Tetratricopeptide repeat (TPR)-like superfamily protein	5.70443	18.7183	15.787	16.9282	4.01789	5.41265	15.7591	3.77269	4.78663	2.80696	12.8554	23.5974	20.0383	3.8955	5.26214	20.5003	2.9452	5.97737	8.84477	14.4661	18.3797	17.0845	8.4776	9.34275	16.7764	12.4153	10.0153	7.27568	11.3382	17.7949	13.9293	6.03621	10.9363	15.0047	10.2718	9.14545
AT1G04778	unknown protein; FUNCTIONS IN: molecular_function unknown; INVOLVED IN: biological_process unknown; LOCATED IN: cellular_component unknown; Has 0 Blast hits to 0 proteins in 0 species (source: NCBI BLink).	0.54637	0.210769	0.383945	0.829714	0.303618	0.08785	0.556749	0.223429	0.100912	0.734051	0.368478	0.405027	0.13197	0.121863	0.20012	0.20682	0.278651	0.131743	3.53025	2.04427	2.99652	4.18782	2.52964	2.95445	3.46834	2.76877	2.08698	2.69959	2.74887	4.18352	3.29135	2.8954	1.84984	3.63779	1.60866	1.34564
AT1G04780	Ankyrin repeat family protein	16.8604	17.8749	14.8516	17.1504	15.8231	21.754	16.1234	16.9838	18.2269	15.0354	16.3274	18.6752	15.7772	18.5661	19.4982	19.1133	20.3998	20.0998	26.6279	23.2264	27.5156	26.9647	25.6022	27.277	27.2301	28.1998	25.333	25.1429	22.3005	27.1321	26.4573	26.2152	28.7949	27.0833	25.6887	25.3691
AT1G04790	RING/U-box superfamily protein	10.7829	11.9149	9.33681	10.8161	9.95289	13.588	9.14773	11.7636	12.5298	10.6892	11.7997	12.2475	10.312	12.767	12.4642	9.69922	12.8441	13.9078	14.008	12.1308	13.0096	10.7723	12.6022	13.862	10.9177	11.2373	12.8772	13.578	11.2178	13.7739	11.9087	14.0476	14.867	11.4221	11.8712	13.3398
AT1G04800	glycine-rich protein	141.46	170.816	162.512	146.515	173.093	146.644	140.332	209.775	194.149	183.731	156.19	143.976	144.411	152.286	167.063	149.426	172.781	176.364	0.080858	0.149832	0.075733	0.038367	0.247208	0.144361	0.200689	0.184484	0.176495	0	0.629606	0.054754	0.502571	0	0	0.088875	0.090696	0.313812
AT1G04810	26S proteasome regulatory complex, non-ATPase subcomplex, Rpn2/Psmd1 subunit	17.2819	16.6449	14.3532	13.956	15.6202	17.6426	12.4417	16.416	16.013	15.3319	14.1099	15.4096	13.5504	16.4094	17.6072	12.3573	17.2543	17.2162	33.2686	30.6067	29.8709	33.4688	32.4731	33.1208	30.1646	31.3734	32.485	32.7858	26.5163	30.7653	33.0293	33.6117	33.2234	31.1995	30.4662	31.7239
AT1G04820	tubulin alpha-4 chain	214.754	190.115	185.596	172.236	175.631	167.433	167.604	163.014	182.3	188.304	181.347	176.847	181.237	169.502	180.51	156.025	148.479	173.728	351.833	403.576	328.215	361.077	378.641	310.131	382.908	359.889	344.13	365.809	324.786	356.148	377.14	339.341	285.829	378.092	342.39	329.382
AT1G04830	Ypt/Rab-GAP domain of gyp1p superfamily protein	7.45699	7.28964	5.82076	5.55177	8.53886	8.97885	8.2549	10.0146	8.56096	9.44928	7.25788	7.01459	6.16079	8.35387	9.20259	6.8323	10.5233	9.5011	11.3439	9.54333	12.0352	11.5612	10.8284	11.3638	11.5794	10.7355	11.6275	10.5624	10.1787	10.868	12.2938	11.6755	12.1454	11.0583	10.9585	12.1046
AT1G04840	Tetratricopeptide repeat (TPR)-like superfamily protein	0.753104	1.06524	1.35245	0.59906	0.790502	1.00909	0.341072	0.530392	0.896386	0.543374	0.771258	0.785728	1.03079	0.709219	1.33323	0.554316	0.597467	0.706188	1.06444	1.25235	1.28183	0.801722	0.503649	0.799389	0.601081	0.591094	0.885124	1.48466	1.02618	1.48738	1.17619	1.09896	0.925476	0.835709	0.68226	0.73068
AT1G04850	ubiquitin-associated (UBA)/TS-N domain-containing protein	41.6113	36.4093	37.9984	32.8347	39.3758	46.5352	31.3221	40.8346	42.6573	36.3894	35.2193	41.2865	30.4989	40.5615	45.1003	33.9569	44.9645	45.9258	93.355	95.1843	96.9257	90.1837	92.7441	89.2377	79.0116	81.4453	84.0861	93.0008	85.4923	101.961	85.3701	97.6627	94.4019	85.0383	88.3928	82.9101
AT1G04860	ubiquitin-specific protease 2	9.00024	9.36862	8.38702	9.17901	9.57704	11.2153	7.51641	9.02122	9.59434	8.42269	8.80789	9.12555	8.14037	10.9863	10.2927	8.92462	10.5399	10.556	13.3333	12.8203	13.1913	12.4004	11.5801	12.0348	11.072	11.4174	10.8223	13.1388	10.659	13.3093	12.9774	12.3634	12.7961	10.4217	10.3471	12.8574
AT1G04870	protein arginine methyltransferase 10	16.5642	19.4474	16.9633	11.3186	17.787	18.7162	10.3285	14.4636	15.272	16.7712	16.9575	18.9032	13.8647	16.2534	20.0475	10.743	13.3043	15.4101	43.9694	49.461	39.9115	37.4138	41.8238	40.1742	31.4405	32.8995	37.3371	46.9181	41.4001	43.8817	38.8046	42.3318	38.5796	31.0199	30.7611	37.696
AT1G04880	HMG (high mobility group) box protein with ARID/BRIGHT DNA-binding domain	0.184361	0.08128	0.148062	0.159983	0.195142	0.101633	0.04294	0.086162	0.136202	0.377433	0.118414	0.338416	0.25446	0.32896	0.096466	0.199392	0.161185	0.203217	0.595605	0.709506	0.219157	0.565237	0.390206	0.474723	0.387173	0.598576	0.386928	0.87543	0.265014	0.374517	0.502413	0.242731	0.737139	0.467618	0.501055	0.377399
AT1G04890	Protein of unknown function, DUF593	0	0	0	0	0	0	0	0	0	0.018505	0	0	0	0	0	0	0	0	0	0	0	0	0	0	0	0	0.024283	0	0	0	0	0	0	0	0	0.018504
AT1G04900	Protein of unknown function (DUF185)	5.76099	5.61637	6.63998	3.80692	5.89377	5.96862	2.57415	4.29772	4.29171	6.95189	5.85229	6.43278	4.98381	5.61286	5.88	3.43079	5.31076	4.39401	13.7446	12.2115	12.6364	12.3048	11.9042	11.3138	11.3392	11.7266	11.0487	13.1009	11.0359	14.7654	11.9069	12.1074	11.926	12.2829	11.6828	11.2688
AT1G04910	O-fucosyltransferase family protein	14.9794	15.4036	13.7521	13.0177	17.4455	18.0391	13.5003	18.8617	18.4819	15.1674	13.8054	15.2399	13.6024	14.6182	18.7443	14.267	21.9329	19.2563	27.9572	27.415	27.9133	27.5756	26.7515	27.0316	27.1661	25.728	26.3047	27.9791	22.1836	29.8873	26.9474	29.1289	25.2636	28.0777	25.9666	24.0769
AT1G04920	sucrose phosphate synthase 3F	0.421708	0.455502	0.677354	0.54369	0.464224	0.635436	0.510752	0.660239	0.676506	0.474837	0.541723	0.726457	0.675182	0.580473	0.503099	0.684135	0.761972	0.778607	0.087582	0.036065	0.127604	0.083117	0.119008	0.043435	0.169073	0.059208	0.056644	0.064945	0.03031	0.079077	0.072582	0.09994	0.054391	0.256711	0.087323	0.064745
AT1G04930	hydroxyproline-rich glycoprotein family protein	2.04685	1.78518	1.52174	1.13264	2.76941	1.69802	2.07969	2.74156	2.60794	2.39127	1.78721	1.67128	1.66232	2.59363	2.71632	1.79665	3.81251	2.48918	3.7855	3.46293	3.18653	3.50154	3.77238	3.61454	3.40939	2.44168	3.46904	3.01137	3.17149	3.30974	3.3953	2.62459	3.08001	3.52884	3.03676	2.86926
AT1G04940	translocon at the inner envelope membrane of chloroplasts 20	53.6974	57.2977	64.6282	46.6606	58.0466	50.0554	46.4388	39.4715	40.0232	58.3261	57.6321	60.2266	55.9256	49.3159	52.8423	37.0935	30.1957	43.9974	6.17018	8.60266	8.14077	8.72708	7.845	7.20285	6.03744	8.07672	7.96437	9.4697	6.32898	10.4858	7.89143	7.88707	5.23937	6.35814	7.85258	8.15769
AT1G04945	HIT-type Zinc finger family protein	5.47085	5.30627	6.81021	4.232	5.03798	6.95676	4.12852	4.47443	4.59604	5.12408	5.8612	7.46225	4.57592	3.97444	5.88551	4.53234	5.14983	5.48767	6.77938	7.68484	6.73991	6.39778	5.91505	6.37871	5.53572	4.85829	5.63075	6.37516	6.42897	6.22365	6.43438	5.27256	6.87278	5.09263	4.60219	5.38961
AT1G04950	TATA BOX ASSOCIATED FACTOR II 59	11.484	10.2977	10.2606	11.0381	12.3717	12.4213	10.793	12.5134	12.071	11.1844	11.1965	9.82794	9.36439	12.0997	11.9691	12.1122	14.2721	13.4262	13.5727	13.7015	13.2139	11.9881	12.4533	12.9558	11.5404	11.4779	13.276	13.7126	11.7853	12.0522	12.3934	13.622	12.8916	11.7853	12.9518	13.6384
AT1G04960	Protein of unknown function (DUF1664)	12.7721	12.559	13.1988	13.3433	13.2857	15.1081	14.0049	15.0953	15.0787	12.2471	12.836	15.5944	14.0336	14.0759	15.7954	14.049	17.268	14.5649	18.9725	17.5221	18.6983	20.5581	19.1392	18.1463	24.3649	21.7206	19.897	19.3256	15.0251	19.696	18.7823	20.634	20.779	21.3651	19.4205	20.4324
AT1G04970	lipid-binding serum glycoprotein family protein	13.378	15.8077	15.6514	15.2486	16.6454	21.8281	15.8575	18.7483	20.4791	16.3866	15.8229	17.0826	15.7898	17.8278	20.5006	19.0153	20.1858	20.5054	28.6184	24.369	28.938	27.5842	31.3676	32.4642	29.6205	33.5362	32.7213	27.3929	20.1314	25.4966	25.3628	32.3678	34.3635	30.643	30.6592	34.3462
AT1G04980	PDI-like 2-2	6.82191	10.2431	10.399	5.16847	7.73741	11.1713	5.64676	6.03005	6.16416	5.45216	7.69154	12.552	7.35156	6.39057	11.936	6.83325	5.88787	6.83276	22.7808	28.1555	24.1158	24.7969	26.3369	22.2847	24.0195	24.4492	23.0666	22.9112	19.2071	25.6869	22.0229	24.3268	22.6942	25.8317	26.5034	21.8302
AT1G04985	unknown protein; Has 37 Blast hits to 37 proteins in 11 species: Archae - 0; Bacteria - 0; Metazoa - 0; Fungi - 0; Plants - 37; Viruses - 0; Other Eukaryotes - 0 (source: NCBI BLink).	33.3368	28.3831	29.1647	30.2801	35.8655	35.4096	25.8379	34.46	37.5336	38.2283	30.1284	31.4526	30.582	32.7086	36.9086	30.3051	38.1255	38.9735	30.7664	27.6866	23.5626	25.3584	30.8433	26.4633	24.3291	25.3379	25.4279	27.6039	17.8417	27.9476	22.4826	29.2111	29.9462	24.0644	27.2265	26.5765
AT1G04990	Zinc finger C-x8-C-x5-C-x3-H type family protein	10.4834	12.1236	12.6564	11.2482	11.8114	15.2839	13.7182	12.7588	13.7258	11.4469	10.4697	13.3064	11.9523	11.118	15.4758	13.4115	12.3169	11.0324	18.881	18.0892	22.1398	21.7007	19.5132	20.5275	22.5045	21.0086	19.6979	15.6896	15.846	18.5566	20.7084	17.8984	15.4602	23.9429	21.1989	18.9407
AT1G05000	Phosphotyrosine protein phosphatases superfamily protein	1.60223	2.20359	3.13299	0.816083	2.45172	3.62908	2.41351	2.10805	2.75337	1.31028	1.47207	4.09685	1.14418	1.77127	5.86853	3.58627	2.30932	2.51958	14.094	19.9393	32.646	46.5869	36.4028	39.6783	74.385	70.8818	53.7503	15.9583	17.9183	32.1563	40.3211	35.857	40.2525	67.8412	65.1285	51.8139
AT1G05010	ethylene-forming enzyme	313.081	329.451	273.842	216.266	392.313	463.045	271.685	561.991	531.575	306.492	272.462	271.229	207.984	386.077	495.035	312.538	651.381	494.813	31.5306	27.8607	34.7015	32.2012	31.5719	35.1507	48.1596	47.5271	45.667	27.7487	27.0954	28.5246	31.4428	29.5124	39.6457	45.0217	39.7254	39.7934
AT1G05020	ENTH/ANTH/VHS superfamily protein	2.56255	1.37594	1.19239	1.4424	2.27072	2.50558	1.36913	2.56314	2.03387	1.98504	1.4791	1.28354	1.15427	3.2594	2.84115	1.86138	2.06633	2.18767	0.223748	0.11661	0.196469	0.238883	0.384791	0.44941	0.671043	0.904016	0.529095	0.248874	0.065334	0.113637	0.173839	0.287235	0.250119	0.353532	0.721545	0.527229
AT1G05030	Major facilitator superfamily protein	11.6299	11.6374	10.9628	14.394	12.6209	14.3401	11.6833	14.6807	16.4028	11.6371	10.5634	12.4705	11.3272	13.7086	14.1647	13.6428	19.4355	18.8083	5.97739	5.94253	6.80712	7.09528	5.25039	5.8272	6.07568	6.07576	5.67457	5.9943	5.31927	6.68194	6.29825	5.24012	6.59704	6.19467	6.00228	5.95481
AT1G05040	unknown protein; FUNCTIONS IN: molecular_function unknown; INVOLVED IN: biological_process unknown; LOCATED IN: cellular_component unknown; EXPRESSED IN: leaf whorl, flower; EXPRESSED DURING: 4 anthesis; Has 30201 Blast hits to 17322 proteins in 780 species: Archae - 12; Bacteria - 1396; Metazoa - 17338; Fungi - 3422; Plants - 5037; Viruses - 0; Other Eukaryotes - 2996 (source: NCBI BLink).	0.125895	0	0.058979	0	0	0	0.10263	0	0.062006	0	0.075471	0.082957	0	0	0.092224	0	0	0.08095	0	0	0	0	0.051812	0	0	0	0	0.075399	0	0	0	0	0	0	0	0
AT1G05055	general transcription factor II H2	5.97902	5.0872	4.96728	5.50359	4.9062	6.79239	4.48689	5.87263	5.61435	5.15504	4.99958	5.74402	5.10184	5.5586	6.05819	4.5477	5.67118	6.46737	10.9668	9.28286	8.58094	10.3434	6.50233	8.15832	8.9426	6.88188	7.74957	10.4414	9.5937	8.12933	10.3229	8.39437	6.83601	9.72282	7.71989	8.35743
AT1G05060	unknown protein; Has 34 Blast hits to 34 proteins in 13 species: Archae - 0; Bacteria - 0; Metazoa - 0; Fungi - 0; Plants - 34; Viruses - 0; Other Eukaryotes - 0 (source: NCBI BLink).	15.4495	15.7211	15.2581	14.4937	13.6747	17.7513	13.0369	17.929	16.5346	14.1369	12.8036	15.8895	13.9989	16.5402	20.0962	15.5847	15.5883	16.7133	22.7302	25.4969	30.6708	25.1558	26.4468	30.7074	30.4962	38.0109	34.9416	22.4693	18.5919	25.7146	22.0095	28.5928	37.2467	29.9142	34.4988	33.9555
AT1G05065	CLAVATA3/ESR-RELATED 20	3.64897	5.50258	3.38008	4.17397	5.03862	2.77354	5.00279	2.71306	3.06339	4.75385	1.9389	2.95091	4.00624	3.55143	3.88805	3.39038	2.19935	3.19947	3.08109	2.85468	4.26598	4.32243	3.68605	2.98963	2.10578	3.87148	3.70382	2.98007	1.87757	4.5357	5.99496	3.51584	6.43921	6.47873	4.20727	5.34761
AT1G05070	Protein of unknown function (DUF1068)	23.2578	23.386	25.4533	22.912	24.5775	22.6214	29.4497	24.6348	22.5342	26.4233	24.7708	22.6113	26.1545	23.5561	23.0074	26.1952	28.633	25.19	24.9432	23.6453	26.1023	27.1053	24.5372	23.8128	20.6683	22.1318	22.5457	21.6644	19.3024	25.3883	22.1547	24.6853	25.0431	21.874	20.6382	18.9941
AT1G05080	F-box/RNI-like/FBD-like domains-containing protein	0	0	0	0	0	0	0	0	0	0	0	0	0	0	0	0	0	0	0	0	0	0	0	0	0	0	0	0	0	0	0	0	0.028588	0.02811	0	0
AT1G05085	unknown protein; Has 35333 Blast hits to 34131 proteins in 2444 species: Archae - 798; Bacteria - 22429; Metazoa - 974; Fungi - 991; Plants - 531; Viruses - 0; Other Eukaryotes - 9610 (source: NCBI BLink).	0	0	0	0	0	0.143371	0	0	0	0	0	0	0	0	0	0	0	0	0	0	0	0	0	0	0	0	0	0	0	0	0	0	0	0	0	0
AT1G05090	dentin sialophosphoprotein-related	3.96099	4.63722	3.66974	3.40302	4.62857	4.85423	2.52215	4.69011	4.58598	3.8831	2.56944	3.60342	2.87497	4.16678	3.47904	2.98383	3.73873	4.78969	7.09858	5.35299	6.14182	5.67932	5.15804	5.15755	5.13551	5.26554	5.48915	6.44402	5.89918	6.16496	6.27195	5.52122	4.89279	5.14333	4.76665	4.95934
AT1G05100	mitogen-activated protein kinase kinase kinase 18	0.460033	0.101408	0.23091	0.399202	0.413895	0.232471	0.696462	0.564369	0.53407	0.294313	0.472764	0.584615	0.634951	0.644953	0.553635	0.796063	0.871441	0.190157	1.27389	1.20487	1.31743	2.16601	1.3388	1.51625	2.74462	3.1487	1.83444	0.885586	1.32257	1.43773	1.88049	1.42335	1.06802	2.80041	2.05402	1.64801
AT1G05120	Helicase protein with RING/U-box domain	5.24953	6.88407	6.72184	5.77723	6.73586	8.82944	4.9157	8.36153	7.96001	6.1549	7.17014	8.42593	6.59493	6.39023	8.07223	5.59642	7.94599	9.22585	19.6911	17.6257	18.4431	18.1593	18.0928	19.6416	15.2379	16.3107	18.3654	18.0938	14.2643	18.2645	16.3034	17.8854	20.8651	16.5215	17.7611	17.9559
AT1G05136	unknown protein; Has 30201 Blast hits to 17322 proteins in 780 species: Archae - 12; Bacteria - 1396; Metazoa - 17338; Fungi - 3422; Plants - 5037; Viruses - 0; Other Eukaryotes - 2996 (source: NCBI BLink).	0	0	0.20831	0	0	0	0	0	0	0	0	0	0.286403	0	0.434304	0	0	0	0	0.221826	0	0	0	0	0	0	0	0	0	0	0	0	0	0	0	0
AT1G05140	Peptidase M50 family protein	45.1488	46.6939	55.2399	48.6489	47.449	38.3368	51.2112	35.0002	35.4218	47.5834	46.4018	40.4367	53.4692	37.7348	45.9175	47.0564	29.5242	36.119	8.25494	6.73635	9.17752	8.36481	8.53239	9.28627	9.29125	8.67711	9.6849	8.16171	7.38587	7.63513	8.56536	8.42416	9.15285	6.63915	7.40245	8.13659
AT1G05150	Calcium-binding tetratricopeptide family protein	12.5652	11.0204	10.0984	11.3423	13.8152	14.5557	9.01864	15.0842	15.8343	12.7936	11.5845	10.992	11.0655	13.0528	14.9812	10.6062	14.1572	15.0583	24.8228	21.4424	22.3973	21.9741	21.9329	20.0348	20.8649	23.3941	22.2706	21.2915	18.5474	22.9073	21.7509	21.4969	20.7983	20.9119	20.6075	22.5324
AT1G05160	cytochrome P450, family 88, subfamily A, polypeptide 3	4.90786	4.1745	4.02837	4.7127	3.68112	6.59762	4.21404	6.95866	6.09257	4.594	5.17288	4.91061	4.06161	5.86806	5.40758	4.23335	7.83735	7.08101	5.97832	5.61428	5.99503	4.84098	4.22175	5.98938	4.52944	5.09033	4.96445	5.963	4.32619	6.02851	5.49298	5.95061	6.53765	4.2141	5.43017	5.94465
AT1G05170	Galactosyltransferase family protein	2.63168	4.33381	5.00408	3.62704	3.60487	6.2867	3.71378	3.90681	3.20226	2.35712	2.54542	4.00013	4.10239	3.86711	6.43149	3.51595	3.63175	3.83936	7.7697	10.2272	10.6064	9.57714	7.20828	8.81741	10.1964	10.0251	8.72023	8.68193	9.29052	11.2485	8.52616	9.09024	8.62555	11.0138	8.7952	8.73443
AT1G05180	NAD(P)-binding Rossmann-fold superfamily protein	16.8418	18.7795	16.7736	15.3616	19.7959	24.6814	14.4476	21.9854	21.7364	16.3877	18.6081	23.1068	14.1736	21.3321	24.4197	14.8445	22.9051	23.358	31.1434	31.5227	30.4715	28.1107	27.8893	28.4219	23.2333	25.7118	26.4044	27.9592	27.0592	31.735	28.0588	26.965	28.3026	23.7366	22.5336	25.2308
AT1G05190	Ribosomal protein L6 family	703.357	578.975	639.833	592.08	664.99	513.002	515.031	536.534	507.538	729.233	600.431	519.878	621.68	554.684	584.042	530.765	458.071	525.84	35.0939	33.3849	33.8165	39.8833	33.2809	31.6825	28.1981	26.0859	31.1296	33.1715	31.0934	32.8596	33.2127	34.6075	30.2701	30.0415	26.9715	28.7856
AT1G05200	glutamate receptor 3.4	7.15798	12.6897	17.0647	16.0279	5.53692	6.90941	14.5929	7.08258	6.37085	6.56307	9.69296	14.162	14.2762	6.33206	7.11561	12.4979	6.94293	6.93888	4.77366	5.71893	8.16344	6.97179	5.39075	5.54506	5.84322	5.73593	5.13166	4.68952	4.23502	6.84937	7.11369	4.52077	5.60967	5.79538	4.86073	4.79441
AT1G05205	unknown protein; Has 44 Blast hits to 44 proteins in 16 species: Archae - 0; Bacteria - 0; Metazoa - 0; Fungi - 0; Plants - 44; Viruses - 0; Other Eukaryotes - 0 (source: NCBI BLink).	19.6605	20.4949	22.3057	12.8281	21.1279	18.3879	16.1495	16.9389	19.1815	19.424	21.9975	23.2894	17.4727	17.0048	21.4934	12.8392	17.7576	17.2978	65.1524	62.4986	59.093	69.8828	62.7687	55.1852	62.3771	53.6989	55.4303	59.7276	46.7203	60.5768	54.848	62.4503	48.9833	50.4954	57.5799	57.7964
AT1G05210	Transmembrane protein 97, predicted	7.11097	7.32901	6.63726	4.19229	9.6527	8.37882	5.08883	7.99121	6.97784	9.82103	6.73597	6.2774	6.92278	5.13343	8.46977	5.4246	4.04188	6.23023	16.8352	20.5943	16.1788	16.8089	19.7036	16.5941	21.219	18.1385	18.6928	17.1164	14.6792	15.141	19.8924	18.8105	16.81	19.9502	20.4572	16.7234
AT1G05220	Transmembrane protein 97, predicted	0	0.461151	0.510031	0	0.316334	0.521715	0.139216	0.349179	0.315413	0.305917	0.115173	0.506387	0.082498	0.15236	0.531678	0	0.479029	0.576492	5.96541	5.6229	5.65192	4.81043	5.11303	5.84855	4.05103	5.34985	4.91746	5.98327	4.94038	5.88427	5.44384	5.9415	4.74119	4.01755	4.21586	5.04718
AT1G05230	homeodomain GLABROUS 2	6.40994	7.73599	8.15501	9.18575	7.3258	8.25413	7.79821	7.68668	7.75842	7.19213	7.62243	8.98584	7.58275	7.84922	7.83618	6.79812	6.5097	7.39458	0.834645	0.721063	0.686668	0.620827	0.663809	0.362471	0.438582	0.506104	0.467773	0.828006	0.403995	0.366614	0.462691	0.437597	0.403467	0.483499	0.594612	0.575319
AT1G05240	Peroxidase superfamily protein	0.130923	0.303032	0	0.142014	0.145509	0.210509	0.106728	0.722776	0.338532	0.117264	0.176592	0.064703	0.063246	0.116805	0	0.099118	1.10173	0.094706	15.6498	40.3643	26.0227	12.5438	9.61779	20.6016	20.1432	42.0194	13.5409	15.6135	19.1022	32.2223	29.1486	32.4581	100.651	33.6768	22.8319	21.3109
AT1G05250	Peroxidase superfamily protein	0	0.070822	0	0.026552	0.113357	0.118076	0.174606	0.300304	0.045211	0.109624	0.24763	0.181462	0.384317	0.109195	0.089659	0.09266	1.31084	0.206583	117.511	36.7727	48.7007	123.597	157.799	137.529	337.789	263.187	267.847	97.3356	16.626	27.8135	79.7821	117.961	82.5733	273.266	269.493	235.424
AT1G05260	Peroxidase superfamily protein	1.45202	1.12027	2.28366	1.02001	0.973387	1.06728	2.02916	2.20546	1.14934	2.44623	1.30567	1.50353	1.46968	0.92531	1.11432	2.48646	2.08055	0.666886	197.662	231.075	233.412	215.222	239.157	218.177	232.421	242.428	210.069	201.254	193.721	230.604	198.612	223.705	210.689	214.899	237.215	194.442
AT1G05270	TraB family protein	26.4475	23.2667	22.8871	20.5689	24.7127	28.4919	21.2649	26.4154	27.136	27.6588	22.6973	22.1169	17.8314	25.6402	28.4756	22.0546	24.239	28.2135	33.7824	31.142	34.8578	32.9614	32.8952	33.8535	31.1937	30.9904	30.8534	33.16	24.9585	35.4279	31.6401	37.1039	35.3136	32.9559	29.8334	33.058
AT1G05280	Protein of unknown function (DUF604)	0.055841	0	0.058861	0.048457	0	0	0	0.022835	0	0.025008	0	0	0	0	0	0	0	0.026929	4.46499	4.63833	3.8863	4.17313	3.49892	4.97225	5.1866	3.08706	3.6589	4.31423	3.82789	3.84816	4.84963	2.8563	3.3527	5.62655	3.08589	2.55056
AT1G05290	CCT motif family protein	0	0	0	0	0	0	0	0	0	0	0	0	0	0	0	0	0	0	0	0	0	0	0.022915	0	0	0	0	0	0	0	0	0	0	0	0	0
AT1G05291	Protein of unknown function (DUF1218)	0	0	0	0	0.042775	0	0	0	0	0	0	0	0	0	0	0	0	0	0	0	0	0	0	0	0	0	0	0	0	0	0	0	0	0	0	0
AT1G05300	zinc transporter 5 precursor	4.18182	11.0987	10.2559	6.04204	3.82659	6.45492	6.34076	3.24916	4.35611	2.90279	6.355	11.718	6.26247	4.01068	6.46372	5.25545	2.90053	4.43668	15.1818	19.4017	24.9436	26.7321	20.265	23.246	32.3024	24.2484	25.41	16.4734	18.0149	21.4762	22.1894	18.0756	20.4636	30.6459	21.6888	24.2127
AT1G05310	Pectin lyase-like superfamily protein	3.59513	4.02794	2.9218	3.36389	3.24283	2.99583	2.95623	3.17045	3.57983	4.20007	3.93558	2.31747	3.77551	3.15166	2.35879	4.68618	3.38007	4.5228	6.51426	7.64975	5.67571	5.19969	6.15628	6.15331	5.91173	6.3753	4.99695	6.96493	4.95444	4.82162	6.30883	6.19454	5.50387	4.41269	5.66424	4.95564
AT1G05320	FUNCTIONS IN: molecular_function unknown; INVOLVED IN: biological_process unknown; LOCATED IN: cellular_component unknown; EXPRESSED IN: fruit, egg cell; CONTAINS InterPro DOMAIN/s: Prefoldin (InterPro:IPR009053); BEST Arabidopsis thaliana protein match is: unknown protein (TAIR:AT2G32240.1); Has 267444 Blast hits to 119656 proteins in 3886 species: Archae - 3699; Bacteria - 62432; Metazoa - 1065…	9.78465	10.459	10.9492	10.7309	7.57047	9.10649	7.06915	6.49811	7.99381	8.16849	12.2178	11.4588	12.9333	8.20546	9.3984	10.0641	6.40134	8.03582	20.8865	14.5745	15.8209	19.324	18.2067	17.709	23.6635	22.7686	20.4019	17.719	10.9266	15.0652	14.9918	19.8021	22.2736	23.4516	18.2605	21.9561
AT1G05330	unknown protein; Has 6 Blast hits to 6 proteins in 2 species: Archae - 0; Bacteria - 0; Metazoa - 0; Fungi - 0; Plants - 6; Viruses - 0; Other Eukaryotes - 0 (source: NCBI BLink).	0.10096	0.155786	0	0	0.224414	0.064932	0.164604	0	0.22376	0.180853	0.090784	0	0	0.180145	0	0.152867	0	0	0	0	0.152746	0.077384	0.311623	0	0	0	0	0	0	0	0.202728	0.279141	0.455758	0.089627	0	0.361674
AT1G05340	unknown protein; FUNCTIONS IN: molecular_function unknown; INVOLVED IN: biological_process unknown; LOCATED IN: chloroplast; EXPRESSED IN: 14 plant structures; EXPRESSED DURING: 7 growth stages; BEST Arabidopsis thaliana protein match is: unknown protein (TAIR:AT2G32210.1); Has 189 Blast hits to 189 proteins in 27 species: Archae - 0; Bacteria - 0; Metazoa - 0; Fungi - 21; Plants - 168; Viruses -…	5.99624	7.48363	3.80057	3.57092	6.14155	12.7416	4.50474	6.20227	5.60251	5.79188	3.70033	6.04294	6.92927	8.96848	12.1871	5.20716	4.61714	5.89673	20.2738	14.429	19.6114	16.9421	22.6088	31.6613	25.2188	29.935	32.5078	24.346	13.0876	15.4972	19.4773	25.5726	31.1023	20.9273	30.4628	31.484
AT1G05350	NAD(P)-binding Rossmann-fold superfamily protein	15.234	15.6382	13.8284	13.6432	16.5409	22.041	11.4973	18.3425	18.998	14.9102	14.2762	16.9365	12.7577	18.6794	19.1577	12.4668	18.6833	19.1284	30.3137	31.6234	31.3464	30.816	28.9107	30.9875	28.9421	28.9878	29.8611	27.9251	25.9468	34.6482	28.7589	30.1637	31.5208	32.5671	28.4631	28.8975
AT1G05360	BEST Arabidopsis thaliana protein match is: SNARE associated Golgi protein family (TAIR:AT4G14950.1); Has 332 Blast hits to 326 proteins in 115 species: Archae - 0; Bacteria - 11; Metazoa - 174; Fungi - 0; Plants - 74; Viruses - 0; Other Eukaryotes - 73 (source: NCBI BLink).	6.71382	6.69879	7.83957	6.98686	6.07787	7.92176	5.84345	7.9888	7.1044	7.36977	7.17197	7.03515	7.63275	6.32759	7.56215	7.31852	7.77496	7.2301	19.1825	21.5693	21.1362	18.4753	18.4013	22.4742	21.7734	20.9454	20.424	20.543	17.6193	21.6452	20.2475	21.2612	19.4837	21.1519	19.4586	19.44
AT1G05370	Sec14p-like phosphatidylinositol transfer family protein	1.58152	1.32913	1.30982	1.42141	0.837002	0.908177	0.759737	0.762225	0.85543	1.54299	1.26975	1.47944	2.01914	1.33539	0.827524	0.726946	0.720162	0.708206	2.44061	3.27567	2.79866	2.90063	2.68484	1.87328	1.86824	1.57861	1.94174	2.38486	2.34443	2.71848	3.00558	2.26443	2.24381	1.72992	1.86769	2.25106
AT1G05380	Acyl-CoA N-acyltransferase with RING/FYVE/PHD-type zinc finger protein	8.95368	10.0501	9.44498	8.58527	12.0028	13.493	7.94983	13.811	12.6323	10.1014	10.1686	10.528	8.43588	12.7936	13.1179	9.1809	14.2868	14.3182	16.275	15.6916	17.3687	14.0742	16.2887	18.1862	12.1887	15.6428	15.0485	16.0327	16.6385	17.5208	14.5091	16.7181	18.622	13.78	16.3052	17.7935
AT1G05385	photosystem II 11 kDa protein-related	24.3164	28.5301	34.3327	31.9918	24.2854	25.0443	24.9382	23.9659	21.7726	29.608	26.6519	27.1911	33.3456	22.244	25.7753	23.9235	23.6028	23.7773	5.61125	4.6958	3.94171	4.68098	5.74154	4.88792	4.30545	3.92338	4.37905	5.08369	2.95982	4.35135	3.88145	5.16373	5.76674	3.87966	3.75609	4.56626
AT1G05390	pre-tRNA	0	0	0	0	0	0	0	0	0	0	0	0	0	0	0	0	0	0	0	0	0	0	0	0	0	0	0	0	0	0	0	0	0	0	0	0
AT1G05400	unknown protein; INVOLVED IN: biological_process unknown; LOCATED IN: cellular_component unknown; EXPRESSED IN: sperm cell; BEST Arabidopsis thaliana protein match is: unknown protein (TAIR:AT1G06810.1); Has 31 Blast hits to 31 proteins in 2 species: Archae - 0; Bacteria - 0; Metazoa - 0; Fungi - 0; Plants - 31; Viruses - 0; Other Eukaryotes - 0 (source: NCBI BLink).	0.167861	0.874184	0.353877	0.291328	0.652962	0.8097	0.752618	0.54915	0.682065	1.24037	0.301885	1.24436	0.567631	1.12319	0.737793	0.730724	1.07012	0.607127	2.57591	2.79487	2.85709	2.57324	2.30563	2.45077	1.65445	1.70129	1.75092	2.29968	2.90308	2.6624	2.35946	2.70733	3.10684	1.93723	2.92735	2.17985
AT1G05410	Protein of unknown function (DUF1423)	9.50156	8.62653	7.65487	6.82932	9.33339	9.8763	7.08062	9.94925	10.2103	8.87561	9.73061	7.89733	6.97775	10.7674	9.31559	7.484	8.10087	10.2519	15.193	15.0641	12.4513	12.2299	12.9012	14.2028	9.61973	9.9778	11.1672	14.7221	12.9167	14.4876	12.4304	13.1574	14.7091	10.4372	10.1293	10.8088
AT1G05420	ovate family protein 12	1.10477	1.61001	0.646955	0.745646	1.86451	1.65792	0.500338	1.45573	1.67771	2.034	1.71091	0.849308	0.830191	1.97128	1.16898	0.278797	2.12855	2.90066	1.43757	1.14822	1.99646	0.893832	1.78078	0.973539	1.59947	1.84733	1.19024	1.54386	1.31237	1.00704	1.97191	1.58385	1.44076	1.90704	1.66808	1.75898
AT1G05430	unknown protein; Has 31 Blast hits to 31 proteins in 9 species: Archae - 0; Bacteria - 0; Metazoa - 0; Fungi - 0; Plants - 31; Viruses - 0; Other Eukaryotes - 0 (source: NCBI BLink).	23.5428	21.851	24.1966	21.0416	22.0876	22.196	19.1282	23.7722	21.3577	24.911	25.3266	20.4434	22.2919	23.9397	23.3297	19.8699	21.8962	20.8178	22.0519	21.9264	24.5065	21.1377	23.6018	20.0244	21.2022	18.7202	21.2473	21.6777	19.7084	21.7244	20.4121	21.12	20.7252	19.9959	20.3345	21.2601
AT1G05440	C-8 sterol isomerases	1.34124	1.58387	1.42339	1.25889	1.86585	1.61961	1.24957	0.940245	0.930211	1.52002	1.37835	1.86678	1.82477	1.73385	1.66426	0.953243	0.725915	1.29361	2.71921	2.90857	2.60899	2.18194	2.75428	2.34847	2.12168	1.6309	2.34845	2.16391	2.40998	2.96416	1.70387	2.87586	2.02647	1.99257	1.98378	2.08371
AT1G05450	Bifunctional inhibitor/lipid-transfer protein/seed storage 2S albumin superfamily protein	0.187432	0	0	0.162647	0.069437	0.120547	0.229191	0.153294	0.034618	0.083939	0	0.09263	0	0	0	0.07095	0	0	2.38426	1.78828	1.52421	2.19086	3.44224	2.16218	2.94322	3.65538	3.30433	2.94666	1.29662	2.66528	2.02296	3.58439	3.72291	3.11985	4.245	2.18221
AT1G05460	P-loop containing nucleoside triphosphate hydrolases superfamily protein	3.86393	4.71055	3.93364	4.03004	3.15655	3.05062	3.25082	2.82593	3.23886	3.79358	3.8754	4.14964	3.85282	3.42516	3.26596	3.47844	3.01909	3.85813	5.58133	5.6253	5.58358	4.77467	5.57331	4.78596	4.05492	4.83813	4.99249	5.25127	4.78211	5.56766	5.0855	5.67263	4.67377	3.89195	4.38678	4.4809
AT1G05470	DNAse I-like superfamily protein	5.27117	4.94002	4.86987	5.11229	4.72118	4.87586	4.03164	3.37282	4.68453	5.35999	4.69809	5.11813	5.52718	5.38049	4.54279	3.57985	3.46319	4.60552	11.2068	10.5573	11.5872	8.84102	9.67588	10.373	6.67154	8.81831	8.5913	10.8496	9.78901	10.582	8.98132	9.93041	10.0221	7.12931	8.00567	9.10839
AT1G05490	chromatin remodeling 31	0.072691	0.168249	0.095777	0.094618	0.16831	0.081815	0.199994	0.133766	0.107405	0.146491	0.040853	0.035924	0.122904	0.113491	0.173061	0.123822	0.055609	0.148984	0.418306	0.367169	0.453656	0.36912	0.358989	0.288252	0.400725	0.401855	0.352414	0.326512	0.388576	0.397564	0.583857	0.393588	0.418386	0.451719	0.386886	0.38247
AT1G05500	Calcium-dependent lipid-binding (CaLB domain) family protein	18.0065	18.4927	18.681	15.1957	16.6294	18.7537	14.8726	16.1688	16.9468	17.157	15.9245	18.8159	18.0096	18.9278	19.0386	14.2921	16.4271	16.3737	33.2301	34.6423	33.6564	35.3012	33.4697	34.1345	33.0386	34.5079	32.3849	29.612	26.7096	36.1859	35.6998	31.6934	34.0346	34.96	33.9353	32.3949
AT1G05510	Protein of unknown function (DUF1264)	0	0	0.059942	0.037011	0.063202	0	0	0	0.031509	0	0	0	0	0	0.062487	0	0	0	0	0	0.032264	0.065381	0.052658	0	0	0.157188	0.375952	0	0.10729	0.046653	0	0	0	0.075725	0.077276	0.114592
AT1G05520	Sec23/Sec24 protein transport family protein	9.74624	11.9962	10.9718	10.7437	11.5326	13.8464	8.97283	12.5846	12.6811	10.1336	10.1156	12.6846	8.7137	13.4106	14.0423	9.14064	14.1288	15.5267	34.0844	31.1564	32.352	31.9129	33.585	31.2658	30.0137	29.8538	31.1349	32.6991	28.8476	33.1319	32.3417	35.0655	30.3966	32.9731	30.427	30.9917
AT1G05530	UDP-glucosyl transferase 75B2	0.030554	0.047146	0.064412	0	0	0	0	0.024989	0	0.054732	0.054948	0	0	0.081776	0	0.069394	0.06233	0.117875	5.55231	4.00113	4.59947	5.73759	4.65876	5.00054	5.38986	5.23615	4.63234	4.66616	3.49712	5.07998	5.52167	4.33647	5.95844	6.07575	4.67782	5.11698
AT1G05540	Protein of unknown function (DUF295)	1.97467	1.34577	1.36451	1.99915	0.853478	0.846679	2.70975	0.969013	0.802366	1.59179	1.65728	0.943363	1.49448	0.939591	0.385744	2.59128	0.738534	0.69834	0.372136	0.098511	0.522825	0.30271	0.406336	0.18983	0.41784	0.060647	0.174063	0.236528	0.124186	0.359999	0.42956	0.303318	0.118856	0.46747	0.298153	0.147375
AT1G05550	Protein of unknown function (DUF295)	0	0.036624	0.066716	0	0.105516	0.015265	0.038697	0.077648	0	0.063776	0.021343	0.02346	0.022932	0	0.034774	0.053907	0.02421	0.022892	0	0	0	0	0.014652	0	0	0	0	0.063967	0.179121	0.181737	0.11915	0	0	0	0	0
AT1G05560	UDP-glucosyltransferase 75B1	15.4017	12.7036	16.5372	17.6296	12.6879	10.8669	19.2461	12.6587	11.6217	11.8663	12.7333	11.7679	15.786	11.8424	12.3216	16.4163	11.0589	12.6804	11.1095	10.2173	9.658	12.4264	17.4205	16.5836	8.04025	9.88062	13.6953	10.6047	9.11249	9.28252	11.8773	16.2257	19.7146	8.32062	8.83526	11.4342
AT1G05562	Potential natural antisense gene, locus overlaps with AT1G05560	0	0	0	0	0	0	0	0	0	2.29619	0	4.52259	0	3.30051	1.66404	2.38309	0	0	0	0	0	0	0	0	0	0	0	0	0	0	0	0	0	0	0	0
AT1G05570	callose synthase 1	7.99589	14.6307	12.1805	8.90024	11.7246	18.616	8.59619	14.0886	16.0119	8.94008	10.0793	15.1301	8.15305	10.9638	17.8914	9.73022	17.4681	18.0054	29.6134	24.3653	32.7602	24.0418	28.5354	33.874	23.8997	28.5872	27.7276	30.8719	25.5562	30.1717	28.2257	29.2604	34.5148	23.6353	26.2888	30.8309
AT1G05575	unknown protein; FUNCTIONS IN: molecular_function unknown; INVOLVED IN: anaerobic respiration; LOCATED IN: endomembrane system; EXPRESSED IN: 17 plant structures; EXPRESSED DURING: 9 growth stages; BEST Arabidopsis thaliana protein match is: unknown protein (TAIR:AT2G31945.1); Has 63 Blast hits to 63 proteins in 10 species: Archae - 0; Bacteria - 0; Metazoa - 0; Fungi - 0; Plants - 63; Viruses - …	5.97104	23.4234	24.8803	28.3887	29.2866	11.8995	27.2173	11.9681	14.6007	7.00524	10.436	18.1211	46.1518	40.0661	12.0749	30.5611	14.8403	11.5992	12.8376	7.30016	9.09746	9.15338	11.1101	16.0076	7.69882	10.8482	12.4047	14.3547	7.72185	5.97946	11.1456	20.0745	14.3506	10.7509	8.91399	13.256
AT1G05577	Domain of unknown function (DUF966)	0	0	0.019555	0.048296	0	0.178975	0	0.045519	0.082234	0	0.150139	0	0.053772	0	0	0.042135	0.056769	0.02684	1.07882	1.47849	0.799934	0.554565	0.962005	0.541716	0.818168	0.717916	0.932121	0.94997	0.945037	1.0045	1.00581	0.666815	1.0301	0.839937	0.60504	0.697824
AT1G05580	cation/H+ exchanger 23	0	0	0	0	0	0	0	0	0	0	0	0	0	0	0	0	0	0	0	0	0	0	0	0	0	0	0	0	0	0	0	0	0	0	0	0
AT1G05590	beta-hexosaminidase 2	7.1787	7.55119	8.24229	8.30593	5.53694	6.23169	6.29976	5.48622	5.7092	6.69326	7.8838	8.70457	8.60339	7.06953	6.43691	5.93966	5.22166	5.0699	11.5801	10.9199	10.0746	9.81701	8.75415	9.70104	8.97774	9.4335	8.97886	9.30351	9.34999	9.07532	10.1023	10.0145	9.11987	9.55931	8.4402	10.1181
AT1G05600	Tetratricopeptide repeat (TPR)-like superfamily protein	4.87364	4.45845	4.81103	4.18891	5.10706	5.50776	2.97028	5.12484	4.81787	4.61462	4.29898	4.77127	4.193	4.49302	4.64121	4.37492	4.99483	4.79014	3.46765	3.2823	3.1952	3.09517	3.91118	3.43019	2.34166	2.92237	3.02766	3.29412	2.59795	4.54406	2.16697	3.74306	4.04397	2.71956	3.04858	3.59576
AT1G05610	ADP-glucose pyrophosphorylase small subunit 2	0.570611	0.264145	0.320784	0.12379	0.211393	0.422039	0.255839	0.350013	0.526944	0.434418	0.307861	0.225599	0.220521	0.254539	0.250799	0.475193	0.785738	0.220141	1.58997	1.17424	1.29495	1.37769	0.968689	0.925662	0.74351	1.08655	0.804768	0.84581	0.861249	1.12349	0.973925	0.894012	0.850043	1.0891	1.26649	0.741
AT1G05615	Domain of unknown function (DUF313)	0	0	0	0	0	0	0	0	0	0	0	0	0	0	0	0	0	0	0	0	0	0	0	0	0	0	0	0	0	0	0	0	0	0	0	0
AT1G05620	uridine-ribohydrolase 2	11.0196	11.0549	10.7915	8.25214	9.78347	10.2693	11.9688	10.2212	11.0129	10.3591	11.3823	10.7648	12.2297	10.5765	12.1203	10.9694	9.86372	9.97761	45.175	39.4994	41.5098	43.0687	41.1727	45.0989	45.5327	43.2966	44.1969	43.35	34.0648	43.3302	43.5775	42.8147	42.2327	48.2285	44.9961	43.9647
AT1G05630	Endonuclease/exonuclease/phosphatase family protein	6.67596	8.41027	7.62246	7.41639	9.02468	14.6164	7.65943	11.1399	14.5579	7.10602	8.2845	8.9681	6.54352	9.18823	12.1277	9.15611	11.5795	13.6348	5.73921	4.06252	4.7574	5.31475	4.60567	4.65053	7.11162	5.56667	5.19925	5.14751	3.48858	4.89184	5.19162	5.2313	4.93063	6.9191	5.81421	5.44939
AT1G05640	Ankyrin repeat family protein	0.998343	0.941413	1.2628	0.847079	0.9534	1.51247	0.705334	0.961669	1.36038	0.933928	1.15707	0.899057	0.814516	1.32613	1.47891	0.990959	1.04095	1.43365	3.58365	3.1709	3.60826	2.95881	2.7528	2.65525	2.34226	2.60284	2.71175	3.70705	3.04159	3.03343	2.2497	3.06699	3.60542	3.15121	2.33142	3.37774
AT1G05650	Pectin lyase-like superfamily protein	0	0	0	0	0	0	0	0.057696	0	0	0	0	0	0	0	0	0.107933	0	19.8275	15.3352	15.6891	27.4679	20.3806	21.7687	38.9596	22.1858	20.0436	19.2972	11.1355	19.021	23.8685	17.099	23.4063	33.5671	17.8623	19.6169
AT1G05660	Pectin lyase-like superfamily protein	0	0	0	0	0	0	0	0.057696	0	0	0	0	0	0	0	0	0.071955	0	26.2657	21.2739	22.3063	27.7923	20.5112	22.2519	33.963	19.8243	17.1832	26.2683	20.1415	27.3933	33.9967	17.9767	21.623	35.2893	15.7852	16.1421
AT1G05670	Pentatricopeptide repeat (PPR-like) superfamily protein	1.81836	1.7222	1.90348	2.06762	1.8955	2.23412	1.32898	2.14359	1.90851	1.55003	1.71404	2.65254	1.90222	1.73416	1.80054	1.99374	2.28965	2.08037	2.8866	3.19061	3.37719	2.77787	3.00369	2.92946	2.53065	2.8501	2.51296	3.27834	2.85495	3.59394	2.76995	3.03964	3.05698	2.98358	2.56753	2.96501
AT1G05675	UDP-Glycosyltransferase superfamily protein	2.99552	8.79089	8.61677	11.1994	5.04051	8.53456	8.62667	7.78484	8.41777	1.27881	5.03479	14.1675	10.8463	9.04152	7.11627	16.0443	11.0796	7.2094	0.226109	0.083797	0.042356	0.042916	0.103693	0.161476	0.093534	0.223552	0.279677	0.1006	0.035212	0.122491	0.112431	0.516027	0.151655	0	0.101448	0.250725
AT1G05680	Uridine diphosphate glycosyltransferase 74E2	0.220276	0.297409	0.309584	0	0.204012	0.46043	0.044892	0.090078	0.284786	0.098647	0.198075	0.381014	0.106411	0.098261	0.463915	0.041691	0.224683	0.106227	12.7204	16.9986	15.0385	11.6498	22.7768	22.274	6.07158	10.8413	14.0124	13.852	14.892	12.9208	15.2046	23.2448	28.1161	4.74207	11.1002	11.516
AT1G05690	BTB and TAZ domain protein 3	1.23378	1.22386	1.61014	1.57317	1.13802	1.52224	2.38101	1.44152	1.32073	0.992295	1.56226	1.26925	1.8002	1.14566	0.811572	1.98249	1.66939	1.23854	0.630421	0.885565	0.952363	0.945665	1.02588	0.635386	0.370147	0.665051	0.813808	0.542875	1.20346	0.495758	1.0112	1.11387	1.11392	0.715286	0.684315	1.21771
AT1G05700	Leucine-rich repeat transmembrane protein kinase protein	0.310335	0.277237	0.172167	0.028347	0.072612	0.178583	0.02663	0.053434	0.024134	0.029259	0.029375	0.226018	0.063123	0.014572	0.203405	0	0	0.031507	6.34529	8.36019	9.31626	6.5601	8.32854	10.0687	4.91136	7.79552	8.7921	6.85241	8.07379	7.53958	6.55955	8.70081	9.96876	4.2775	7.08774	8.16247
AT1G05710	basic helix-loop-helix (bHLH) DNA-binding superfamily protein	5.47449	4.62596	5.10902	3.46868	5.34394	4.17296	4.15583	3.03232	4.36542	3.70993	5.2353	5.23925	4.89744	4.13472	5.66536	3.35513	3.19087	3.21277	18.2242	17.9905	20.0053	22.1571	19.3652	13.5954	16.6647	13.5754	15.1322	17.9547	17.8884	18.7252	19.3392	18.0461	16.5017	16.9456	13.7764	14.2158
AT1G05720	selenoprotein family protein	24.747	25.7322	23.7754	21.521	28.2761	29.529	21.4808	28.0646	28.3518	26.7609	24.1273	21.8186	19.9332	24.2719	34.4947	21.9724	29.3855	30.1576	46.7518	47.0761	43.91	46.3755	48.6681	44.5095	42.5011	44.3222	47.4597	43.4068	36.1685	42.5627	38.9059	40.3933	45.12	36.0616	39.9475	41.2149
AT1G05730	Eukaryotic protein of unknown function (DUF842)	0.911808	1.26627	1.43527	0.569692	1.13499	1.10249	0.594643	1.19318	1.21252	1.40469	1.57423	1.22568	0.845714	0.520628	0.854964	0.469406	0.744041	0.984966	2.53332	4.39412	3.44878	3.29873	3.06206	2.28777	2.99765	2.97962	2.55052	3.60416	3.34883	3.39109	3.07595	3.49583	2.14039	2.9788	3.50239	2.44982
AT1G05740	Eukaryotic protein of unknown function (DUF842)	0	0	0	0.082809	0.141411	0.245498	0	0	0	0	0	0.188643	0	0.085137	0	0	0	0	0.231219	0	0	0	0.176728	0	0.191296	0	0.112156	0.085728	0.360083	0	0	0	0	0.084716	0.172901	0
AT1G05750	Tetratricopeptide repeat (TPR)-like superfamily protein	2.74675	2.3591	1.96662	2.05749	3.15835	3.34984	2.14409	3.09421	3.13001	2.91277	2.85439	3.22716	1.6774	3.42153	3.6446	2.16777	2.72242	3.0741	2.68934	2.51111	2.6365	2.01596	1.92758	2.54087	1.63628	1.77474	2.3679	1.99034	1.38519	2.77777	2.15937	1.74337	2.40972	1.49526	1.91322	2.30912
AT1G05760	Mannose-binding lectin superfamily protein	3.82373	4.57774	3.24294	3.2609	2.24697	2.58644	4.40693	4.20568	3.26323	4.84196	2.6084	1.8897	1.78347	3.64666	3.04252	2.89483	2.42083	2.98852	9.85053	13.2707	13.4154	9.80306	11.843	10.7423	10.3523	11.9866	12.9397	12.1412	12.4382	8.94205	12.8409	12.5164	11.5472	8.54479	13.1394	9.91923
AT1G05770	Mannose-binding lectin superfamily protein	0.783349	0.863391	0.707753	0.485547	1.32665	0.86368	0.638585	0.777963	1.07477	1.65383	1.30817	0.553049	0.648721	0.898554	0.983724	0.931938	1.14146	0.86347	4.7451	6.78305	6.85701	5.87556	6.04473	6.49505	4.63619	6.39273	5.52403	5.02662	4.64492	5.93685	4.2695	5.98191	5.15281	4.02348	6.03211	6.06349
AT1G05780	Vacuolar ATPase assembly integral membrane protein VMA21-like domain	6.4672	5.63641	6.31198	5.45614	6.21156	8.04921	4.10048	6.90549	7.7861	8.47419	6.89233	7.04329	5.03339	6.30404	7.89586	5.34948	7.81819	6.81513	8.94733	6.81112	10.011	9.40909	10.9789	9.10971	6.84227	7.83463	10.2401	9.4679	7.15523	11.3972	5.47105	9.54757	8.21775	8.50555	9.16799	10.6186
AT1G05785	Got1/Sft2-like vescicle transport protein family	5.36697	6.8176	6.32388	3.99868	7.59164	6.83383	7.20351	10.4638	6.92874	7.28338	5.36228	7.28734	4.66158	7.88362	7.38654	7.18238	8.40506	8.57506	16.0252	17.1194	17.101	17.7844	16.8669	17.2761	15.9751	17.2825	15.5465	12.7598	15.8194	18.7979	15.7844	14.1395	17.9629	13.7642	16.8454	15.5851
AT1G05790	lipase class 3 family protein	9.23016	9.26941	8.50204	9.04929	10.5647	12.817	9.18886	13.2488	12.0175	10.0506	8.17851	9.2566	7.74399	11.4715	10.3215	8.46978	13.7178	12.7108	10.8347	8.72535	10.2118	9.66149	10.2084	10.3412	10.3058	11.2978	10.2037	9.6108	6.85538	9.41346	9.74151	10.4818	12.0051	9.61716	9.82942	10.8053
AT1G05800	alpha/beta-Hydrolases superfamily protein	0.059036	0	0.165942	0	0.153096	0	0.048126	0	0.109036	0.052877	0	0.058351	0	0	0.086493	0	0	0	0	0	0	0	0	0	0	0	0	0	0	0	0	0	0	0	0	0
AT1G05805	basic helix-loop-helix (bHLH) DNA-binding superfamily protein	55.9057	55.3755	44.4802	52.8911	48.2248	54.6696	57.3145	56.7345	60.5877	55.485	52.7505	55.1417	41.4314	51.6303	51.2026	58.4239	61.3026	62.3512	30.7731	30.6409	32.1288	29.3615	27.8846	33.3922	34.2991	33.0429	32.3876	28.827	26.0462	31.282	33.2773	31.1685	32.5198	31.3769	31.4084	30.4457
AT1G05810	RAB GTPase homolog A5E	19.2193	15.656	13.7352	14.6134	26.1647	25.5019	13.4619	30.6364	30.362	22.3533	13.9265	10.7893	11.8985	25.7617	29.6616	13.7028	32.1655	27.8503	21.8146	17.0001	18.6676	20.7024	19.4669	20.2136	27.5864	26.3904	24.2332	22.9232	13.7884	18.4716	19.7646	17.0681	17.1837	24.1848	23.7504	21.098
AT1G05820	SIGNAL PEPTIDE PEPTIDASE-LIKE 5	1.22873	1.185	1.71251	1.29727	1.51735	1.05368	0.968269	1.80889	1.92142	1.21059	1.45477	1.74076	1.06843	1.40682	1.69519	1.08527	1.60842	2.05418	2.19981	2.06881	1.58015	2.07195	2.09857	1.93422	2.03893	1.67303	1.97364	1.91332	1.39093	2.19527	2.28226	2.00062	2.45908	2.14525	2.02221	1.77904
AT1G05830	trithorax-like protein 2	8.73933	9.58874	7.46831	7.54561	8.79369	10.0199	7.77764	10.2186	9.75765	9.45011	8.07573	8.32333	6.51302	8.18872	8.8791	7.70516	12.0162	10.8752	14.6932	12.11	13.654	13.2456	12.7893	15.2775	10.0434	10.8779	11.723	15.6725	11.1579	13.8108	13.9441	12.9518	14.3533	11.3256	11.3885	13.3332
AT1G05835	PHD finger protein	19.5322	15.1936	16.5499	12.1366	23.9415	20.5234	23.9822	29.5828	22.2091	19.7982	14.9616	14.9362	19.9585	23.7365	21.1974	18.3167	26.9739	24.1104	5.45322	2.76685	2.6146	4.25104	3.57263	2.66583	3.00777	3.60424	3.63709	3.53825	1.9209	3.78068	2.98595	4.7411	3.70111	2.56884	3.85936	2.8075
AT1G05840	Eukaryotic aspartyl protease family protein	19.2002	18.1939	13.2156	13.1154	20.6825	25.8055	17.6787	30.0978	30.9153	19.9309	14.4097	17.5908	13.4847	25.5408	25.1727	17.7599	34.1721	32.0274	27.6148	22.3068	25.4921	22.1126	24.2828	28.9818	19.8367	24.9936	23.9257	27.6641	24.0568	23.8831	22.7124	26.3615	30.7584	20.0387	22.7237	28.0639
AT1G05850	Chitinase family protein	359.123	277.509	281.257	321.55	316.04	288.573	313.55	376.678	356.257	331.256	291.727	226.074	290.221	325.266	301.958	307.079	352.059	326.325	398.427	379.117	402.033	431.522	400.46	400.671	468.222	476.829	427.529	371.525	303.303	379.215	379.017	375.492	381.555	460.605	436.144	404.041
AT1G05860	unknown protein; FUNCTIONS IN: molecular_function unknown; INVOLVED IN: biological_process unknown; LOCATED IN: chloroplast; EXPRESSED IN: 20 plant structures; EXPRESSED DURING: 11 growth stages; BEST Arabidopsis thaliana protein match is: unknown protein (TAIR:AT2G31600.1); Has 101 Blast hits to 100 proteins in 32 species: Archae - 0; Bacteria - 0; Metazoa - 28; Fungi - 2; Plants - 66; Viruses -…	6.18429	6.30694	6.14409	5.89085	5.58286	6.12618	5.70782	8.60429	6.69569	6.23943	6.07236	6.35851	4.73881	6.72235	5.91019	5.1932	8.48321	9.9412	7.54963	10.1864	8.57677	7.70954	7.92062	7.89262	6.55483	6.78965	7.14309	8.84441	9.29846	9.6416	8.8497	7.23914	7.66929	6.68908	7.24466	7.41663
AT1G05870	Protein of unknown function (DUF1685)	10.1267	8.35409	9.04808	6.9863	7.17069	6.13416	9.83316	7.77757	7.19127	9.22096	8.72773	8.78936	8.59152	6.1566	6.80181	8.96212	8.81284	7.49448	23.7212	22.6499	27.6714	28.0161	22.2524	20.5487	25.2301	22.9688	18.7761	23.1089	20.1468	27.5547	24.7564	24.5606	20.8185	29.2112	25.3114	21.7565
AT1G05880	RING/U-box superfamily protein	0.048433	0.205518	0.119121	0	0.161484	0.32707	0.217152	0.079223	0	0	0.130654	0.263291	0.046794	0.129629	0.266093	0.036667	0.024701	0.186852	1.21263	1.15976	0.915945	0.686768	0.37373	0.57617	1.55343	0.416497	0.967688	1.50108	0.304589	1.03307	0.534892	0.26782	0.459138	0.988906	0.658148	0.694012
AT1G05890	RING/U-box superfamily protein	26.9703	25.3201	20.4427	19.1487	29.8398	32.2947	24.2414	41.9077	33.339	29.4092	21.9431	24.4143	19.8953	26.6927	31.7349	25.6108	40.8931	36.2068	46.4022	43.5751	45.6042	39.719	40.212	47.813	34.2391	39.1878	43.1761	43.7549	34.4855	39.9754	38.7878	41.4071	52.0358	37.1643	39.9966	41.0831
AT1G05894	unknown protein; LOCATED IN: chloroplast; BEST Arabidopsis thaliana protein match is: unknown protein (TAIR:AT2G31480.1); Has 35333 Blast hits to 34131 proteins in 2444 species: Archae - 798; Bacteria - 22429; Metazoa - 974; Fungi - 991; Plants - 531; Viruses - 0; Other Eukaryotes - 9610 (source: NCBI BLink).	0.028052	0.064928	0.177413	0.267768	0.083138	0.234541	0.274414	0.183542	0.290138	0.201002	0.201797	0.055453	0.027103	0.250269	0.184943	0.127424	0.171679	0.189391	0.543753	0.944619	0.50929	0.387022	0.380974	0.525853	0.74978	0.654774	0.576964	0.378008	0.423399	0.490952	0.225314	0.672186	0.45588	0.846702	0.787804	0.678321
AT1G05900	endonuclease III 2	7.05381	6.616	8.00871	8.66552	5.88228	6.52926	8.4788	6.22156	6.35563	6.88774	7.56172	9.29606	8.81955	6.61398	5.97778	7.12031	6.71528	6.18973	8.10997	7.32773	8.43298	7.14521	6.09625	6.76103	7.06088	7.71411	7.49383	6.63504	5.53207	7.20141	6.22111	6.24603	8.5913	8.202	6.46544	6.81281
AT1G05910	cell division cycle protein 48-related / CDC48-related	4.59113	5.77546	6.02784	5.41019	4.8237	5.63282	4.65025	5.00368	5.23266	4.77692	4.6242	6.7597	5.19384	4.46496	6.0429	4.47922	5.39679	4.82695	13.5649	13.2187	13.2907	12.1743	11.5201	11.8417	11.2794	10.6617	11.0474	13.0878	12.4562	13.4654	11.7953	12.0001	12.1386	11.879	10.912	11.2338
AT1G05920	Domain of unknown function (DUF313)	0	0	0	0	0	0	0.023069	0	0	0	0	0	0.054682	0	0	0	0.05773	0	0	0	0	0	0	0	0	0	0	0	0	0	0	0	0	0	0	0
AT1G05925	unknown protein; LOCATED IN: endomembrane system; Has 30201 Blast hits to 17322 proteins in 780 species: Archae - 12; Bacteria - 1396; Metazoa - 17338; Fungi - 3422; Plants - 5037; Viruses - 0; Other Eukaryotes - 2996 (source: NCBI BLink).	0	0	0	0	0	0	0	0	0	0	0	0	0	0	0	0	0	0	0	0	0	0	0	0	0	0	0	0	0	0	0	0	0	0	0	0
AT1G05930	Domain of unknown function (DUF313)	0	0	0	0	0	0	0	0	0	0	0	0	0	0	0	0	0	0	0.035275	0	0	0	0	0	0	0	0	0	0.054934	0	0	0	0	0	0	0
AT1G05940	cationic amino acid transporter 9	15.5858	19.2826	17.9987	16.7345	16.9181	19.3743	19.4155	19.0769	19.8541	16.8321	17.3601	20.6458	16.0085	17.0142	18.512	18.0797	19.2124	20.6825	19.8922	20.8943	21.5264	21.0738	20.9982	20.6401	19.7434	18.3724	22.0243	19.437	16.0271	19.3871	19.4476	18.443	22.0244	18.6571	18.5357	18.8985
AT1G05950	unknown protein; Has 50 Blast hits to 45 proteins in 14 species: Archae - 5; Bacteria - 0; Metazoa - 4; Fungi - 0; Plants - 34; Viruses - 0; Other Eukaryotes - 7 (source: NCBI BLink).	2.25657	2.71345	2.34288	1.55243	1.74728	1.80434	1.24294	1.34677	1.62205	2.02114	2.02914	2.75285	2.37662	1.77744	2.56146	1.18509	1.65889	1.50979	3.85853	3.36202	4.0292	3.36573	3.22529	3.32721	1.71162	1.973	1.89951	4.16398	2.37802	3.7581	3.7556	3.3725	3.37722	3.01392	2.22846	2.20303
AT1G05960	ARM repeat superfamily protein	12.2767	13.4089	10.9091	13.5106	13.3467	18.7097	10.1555	19.1467	17.872	11.8066	11.4158	13.0403	10.8555	14.8292	17.3399	11.1189	21.0975	19.7856	26.9955	25.088	28.3487	27.0674	26.6824	29.491	28.9122	28.2387	27.9799	27.6178	25.361	27.8354	28.6505	27.0818	28.8083	28.4971	28.9885	29.2555
AT1G05970	RNA-binding (RRM/RBD/RNP motifs) family protein	10.4371	10.1973	7.57428	7.9143	10.1182	9.62986	10.6155	9.49351	10.9536	11.4887	10.1746	8.4843	9.14151	9.48567	10.0394	9.60013	10.9942	10.1606	7.72062	8.13869	7.67402	6.46718	9.21297	6.82179	7.03935	8.17855	8.19695	7.27317	5.52099	6.88199	7.88369	7.6863	6.91327	6.14816	5.74388	6.81399
AT1G05980	pre-tRNA	0	0	0	0	0	0	0	0	0	0	0	0	0	0	0	0	0	0	0	0	0	0	0	0	0	0	0	0	0	0	0	0	0	0	0	0
AT1G05990	EF hand calcium-binding protein family	0	0	0	0	0	0	0	0	0	0.126049	0	0	0	0	0	0.106544	0.143547	0	3.12574	1.00046	1.70335	1.99556	2.0416	3.60205	8.18131	7.21812	4.63126	2.46533	0.708041	0.307878	1.83684	3.63165	2.98591	7.12125	7.13961	4.72642
AT1G06000	UDP-Glycosyltransferase superfamily protein	9.03369	17.6377	27.8171	14.1928	11.5914	16.5663	16.124	9.77934	11.3826	7.54865	12.5756	25.9018	18.1176	10.3153	15.9941	12.0034	9.34876	11.5326	32.737	51.3604	61.384	66.0116	43.3616	32.6989	69.0929	31.676	30.1494	31.4208	33.8555	62.8324	57.5131	35.8999	32.3866	61.5852	30.2064	29.3664
AT1G06002	Potential natural antisense gene, locus overlaps with AT1G06000	0	0	0	0	0	0	0	0	0	0	0	0.438564	0	0.910478	0.585065	1.04135	0	0	0	0	0	0	0	0	0	0	0	0	0	0	0	0	0	0	0	0
AT1G06010	unknown protein; Has 25 Blast hits to 25 proteins in 9 species: Archae - 0; Bacteria - 0; Metazoa - 0; Fungi - 0; Plants - 25; Viruses - 0; Other Eukaryotes - 0 (source: NCBI BLink).	15.9133	14.621	12.0642	10.6003	18.8359	18.9831	13.9953	14.9591	17.2688	16.4413	16.6845	15.1415	14.5455	15.3755	17.7519	13.1473	20.3402	19.6153	25.0119	29.6468	23.6264	27.0263	24.5387	25.708	22.8111	22.2671	24.989	23.9648	23.7529	24.1239	22.8055	23.8553	22.7732	22.2164	18.843	18.8053
AT1G06020	pfkB-like carbohydrate kinase family protein	0.28187	0.124268	0.48104	0.209655	0.328189	0.466163	0.262605	0.230532	0.356982	0.396727	0.470714	0.238802	0	0.143699	0.530955	0.426791	0.328582	0.310699	0.455311	0.572515	0.700601	0.648144	0.621444	0.754838	0.699578	0.469949	0.733553	0.759658	0.20259	0.308323	0.565998	0.334001	0.545329	0.393218	0.437751	0.288503
AT1G06030	pfkB-like carbohydrate kinase family protein	0	0.063169	0	0	0	0	0	0.066963	0	0	0	0.242778	0	0.146092	0	0	0	0	0.066127	0.306341	0.123872	0.219645	0.252716	0.236125	0.246194	0.100584	0.288684	0.11033	0.102982	0.179118	0.246609	0.075458	0.110882	0.254396	0.259606	0.21998
AT1G06040	B-box zinc finger family protein	84.2651	108.617	139.499	132.751	59.1701	40.8468	131.242	43.7427	42.1784	84.311	107.356	111.914	138.332	48.1437	42.9453	121.425	37.4876	42.9926	36.4917	74.5735	115.266	100.442	53.6744	41.8995	84.748	44.9737	33.644	40.3026	54.3794	100.94	92.1044	38.6391	36.4971	64.0913	35.2041	34.1732
AT1G06050	Protein of unknown function (DUF1336)	4.23141	6.28007	6.69604	5.21351	5.21736	4.69501	5.21365	4.38535	5.4408	4.88932	5.89621	7.34307	5.24291	3.89038	5.7025	7.70302	4.90912	4.17463	3.83495	3.86738	4.9358	5.29821	4.50644	3.86591	6.75569	7.00382	5.92226	4.67184	2.60017	3.78055	4.08621	5.32869	3.58703	7.05405	6.87664	5.09139
AT1G06060	LisH and RanBPM domains containing protein	19.4554	17.2662	13.2502	15.972	17.0816	18.1544	14.8821	20.1122	18.6658	19.4737	15.944	16.6363	14.8855	20.4343	17.4923	15.8359	19.4623	21.9825	19.2254	20.5056	20.8994	17.4694	19.8782	21.5137	18.3607	17.5459	16.9182	20.7108	16.691	20.0921	18.7806	21.8691	20.3745	18.769	17.9988	19.1363
AT1G06070	Basic-leucine zipper (bZIP) transcription factor family protein	8.96445	8.31319	8.02177	8.73708	8.867	9.82693	7.39779	8.343	8.82489	7.96986	6.84983	9.51525	7.33846	9.63276	8.86365	7.82312	11.1708	8.9656	10.8603	12.8216	12.6106	12.659	12.4991	12.5923	11.9212	12.6946	12.5211	12.1592	10.0256	14.8777	11.7049	12.0061	12.1005	12.3489	12.2818	11.7659
AT1G06080	delta 9 desaturase 1	2.80933	2.0353	1.51674	3.80541	1.92922	1.10172	6.17225	2.04547	1.6705	3.0072	2.09489	1.72701	4.00518	1.65054	1.15447	4.51309	1.57255	1.68523	7.80308	6.58876	6.09044	6.6437	8.90392	8.12669	7.18836	9.13323	8.17398	8.03299	5.3003	5.43392	7.73939	7.89373	7.08338	6.96488	7.91449	8.34578
AT1G06090	Fatty acid desaturase family protein	1.25651	1.68224	1.42833	0.705524	0.739315	0.831894	0.843542	0.846304	0.682558	0.695109	1.12987	1.42458	0.78552	0.857242	0.730943	1.0352	0.678518	0.249507	50.9206	43.0306	35.9237	40.563	48.137	58.8054	67.3414	68.1463	59.1143	47.7079	37.93	38.9286	48.2724	43.2216	52.1842	65.0576	59.9954	55.1735
AT1G06100	Fatty acid desaturase family protein	5.10856	4.87298	5.02583	6.97197	5.57443	3.67388	2.15796	1.59528	1.78412	4.49239	4.17608	4.4526	6.50613	4.8477	4.28658	2.17989	0.852671	1.47815	0.037509	0	0	0	0	0	0	0	0	0	0	0	0	0.085603	0	0	0	0
AT1G06110	SKP1/ASK-interacting protein 16	19.9366	18.0001	17.0334	15.7002	19.227	22.4647	19.9776	24.0429	22.2905	19.9151	17.711	19.3092	15.8278	19.5987	22.2003	19.0387	22.6252	25.3376	33.1968	34.3971	35.965	30.0294	32.3849	34.6635	27.9114	33.7341	32.446	31.4027	29.6138	32.3605	30.4003	31.9205	39.2086	29.8931	33.4107	34.2021
AT1G06120	Fatty acid desaturase family protein	0	0	0	0	0	0	0	0.182805	0	0	0	0	0	0	0	0	0	0	8.48464	7.08062	5.41064	9.42259	9.29068	8.72907	16.3792	13.1116	9.91682	9.9394	3.7016	3.66737	8.86421	7.86221	7.26483	14.3527	11.6769	9.84208
AT1G06130	glyoxalase 2-4	18.4427	24.3585	20.3844	17.4784	21.2869	31.73	17.3513	23.1435	23.416	18.8428	20.8619	27.9083	18.4752	22.352	31.5236	20.0198	25.7755	27.0245	18.9873	19.2103	18.6486	16.5275	18.1742	17.5957	13.8511	14.8579	16.6834	16.6791	15.0761	18.0109	14.4225	18.3639	17.2925	13.2461	15.5044	15.8808
AT1G06135	unknown protein; FUNCTIONS IN: molecular_function unknown; INVOLVED IN: biological_process unknown; LOCATED IN: endomembrane system; BEST Arabidopsis thaliana protein match is: unknown protein (TAIR:AT2G31345.1); Has 35333 Blast hits to 34131 proteins in 2444 species: Archae - 798; Bacteria - 22429; Metazoa - 974; Fungi - 991; Plants - 531; Viruses - 0; Other Eukaryotes - 9610 (source: NCBI BLink…	0	0.118123	0.107589	0	0	0.295407	0	0	0	0	0	0	0	0	0.224311	0	0	0	0	0.229138	0	0	0.094514	0	0.102305	0	0.179943	0	0	0	0	0.141104	0	0	0.138701	0.068559
AT1G06137	unknown protein; FUNCTIONS IN: molecular_function unknown; INVOLVED IN: biological_process unknown; LOCATED IN: endomembrane system; BEST Arabidopsis thaliana protein match is: unknown protein (TAIR:AT1G06135.1); Has 30201 Blast hits to 17322 proteins in 780 species: Archae - 12; Bacteria - 1396; Metazoa - 17338; Fungi - 3422; Plants - 5037; Viruses - 0; Other Eukaryotes - 2996 (source: NCBI BLin…	0	0.311572	0.141893	0	0	0.129865	0	0	0	0	0	0.798314	0	0	0	0	0	0.19475	0.326164	0	0	0.309534	0	0	0.404772	0.620146	0.474632	0	0.253971	0.220869	0	0	0.364606	0	0	0
AT1G06140	Pentatricopeptide repeat (PPR) superfamily protein	0.772639	0.884551	0.858209	0.627216	0.609409	0.99385	0.426675	0.32615	0.718115	0.424148	0.784416	0.591238	0.794654	1.02286	0.730314	0.924587	0.660985	0.480778	0.98637	1.38016	1.48948	0.955182	1.10779	1.25789	0.915987	0.642999	1.02526	1.52255	0.909118	1.19957	1.05099	1.12555	1.08012	0.663783	0.722536	0.758933
AT1G06148	Unknown gene	0.612863	0.851111	0.947476	1.57774	1.12009	1.47155	0.499605	1.30323	1.64507	1.4089	1.01034	1.55478	0.986873	1.14823	1.28699	1.57754	1.56281	2.69937	0.296991	0.336316	0.309076	0.234874	0.378334	0.456598	0.327616	0.47684	0.468194	0.23858	0.20556	0.580995	0.34868	0.24476	0.368883	0.126949	0.425662	0.365917
AT1G06149	conserved peptide upstream open reading frame 8	0.140826	0.184707	0.138546	0.134425	0.239989	0.153974	0.114801	0.264908	0.228887	0.201815	0.164623	0.208791	0.136061	0.12564	0.278537	0.277201	0.531483	0.366731	0.193358	0.29507	0.202409	0.172705	0.139096	0.233529	0.244664	0.380613	0.24827	0.290978	0.336546	0.32349	0.268642	0.194684	0.368722	0.287542	0.306189	0.290083
AT1G06150	basic helix-loop-helix (bHLH) DNA-binding superfamily protein	7.61831	7.028	6.44362	5.90796	5.95117	7.33298	5.2901	6.63252	7.41731	6.63052	6.38553	7.13817	5.50373	6.95055	7.08958	5.23912	7.77953	8.48656	9.59841	9.29293	9.38774	8.73911	8.81004	8.935	7.39406	7.97748	8.39673	8.40784	7.33841	10.2375	8.90344	8.78447	9.16575	8.37742	8.06494	8.55177
AT1G06160	octadecanoid-responsive Arabidopsis AP2/ERF 59	8.35048	22.6184	15.3642	5.88273	20.7902	24.7165	18.9945	23.8668	19.2372	8.76604	15.5022	14.6436	7.76427	13.9787	27.8887	18.6938	28.6208	21.6505	6.45427	6.34955	7.4716	5.43697	7.78782	8.12459	5.57986	9.62432	8.38967	5.60611	5.64684	7.80823	5.27376	6.33059	8.79579	4.70295	11.7541	8.4436
AT1G06170	basic helix-loop-helix (bHLH) DNA-binding superfamily protein	0	0.037961	0.103726	0.128088	0.036456	0.047467	0.080219	0.080482	0.109049	0	0	0.097264	0	0.043896	0.072086	0.055874	0.15056	0.142366	1.19216	1.76729	1.50741	1.6405	0.8049	0.922333	1.18358	0.95201	0.766213	1.25973	1.39243	2.34116	1.08678	1.31503	1.1994	1.09198	1.24807	1.45415
AT1G06180	myb domain protein 13	6.59957	7.77904	8.43794	3.49977	6.65563	7.72269	5.26787	4.87281	5.04491	5.7058	4.86294	8.78802	4.02943	4.98836	9.70254	3.95544	4.62799	5.87902	13.6957	16.3589	15.8786	17.1776	18.022	15.4312	14.5771	15.9055	16.3748	13.5044	15.91	15.8917	20.9363	19.0917	17.8753	13.3449	14.1165	17.1159
AT1G06190	Rho termination factor	65.2834	61.3144	67.3153	57.6378	53.7851	57.8056	38.6161	43.1145	50.4986	59.7712	67.9338	75.5434	55.2998	60.628	58.1125	42.0837	44.4897	55.3965	17.6828	17.9154	16.3039	16.062	16.5346	15.4982	12.8627	12.3305	13.4841	19.975	12.5529	19.9363	15.5013	14.8583	14.3759	12.318	13.2915	12.2995
AT1G06200	Peptidase S24/S26A/S26B/S26C family protein	38.8732	40.9068	39.4041	37.2032	41.993	46.4905	38.6652	47.3028	45.5242	48.1053	39.4408	42.8004	42.2109	45.5383	46.3686	40.7264	46.4495	48.7741	58.764	60.9459	62.0658	58.9978	56.4095	53.4811	54.7092	55.5743	50.8175	54.0054	47.4339	59.6898	48.6566	58.0199	57.4593	50.1229	52.9415	50.7583
AT1G06210	ENTH/VHS/GAT family protein	12.3555	13.3961	15.1545	15.3074	12.6785	11.4746	11.2825	11.9368	12.4371	12.7568	13.192	14.4756	14.4416	12.8865	12.1478	11.5639	13.5011	12.5236	28.108	29.0742	30.5715	29.568	28.1169	27.3596	28.6691	28.3945	28.0521	27.783	24.4028	30.9937	27.5638	27.1111	27.3086	28.8176	23.6858	26.6157
AT1G06220	Ribosomal protein S5/Elongation factor G/III/V family protein	15.1121	18.8862	19.0838	15.755	15.0256	16.6391	12.7329	13.9324	14.3457	14.8774	17.2064	20.2658	14.4868	15.6296	15.9271	12.0751	14.0788	15.2697	25.44	27.8168	27.7186	25.237	25.6713	26.0868	20.9844	21.6233	23.8689	27.8728	25.2696	29.4347	26.5078	24.5393	24.4442	22.8623	21.9626	24.0469
AT1G06225	CLAVATA3/ESR-RELATED 3	0	0	0	0	0	0	0	0	0	0	0	0	0	0	0	0	0	0	0.803762	1.24117	0.37641	0.508521	1.12629	1.07627	0.221661	0.407525	0.487345	0.745017	0.834477	0.181428	0.666107	1.37576	1.34774	0	0.601038	1.03981
AT1G06230	global transcription factor group E4	15.0685	15.806	13.7998	13.7476	15.4383	18.7885	11.4696	16.6737	16.5924	16.9516	15.3909	16.2882	11.917	16.2503	16.4249	12.9863	17.7385	18.1819	24.1186	21.8138	22.76	19.358	21.3709	24.1228	19.0783	21.9088	23.2196	20.3446	19.5654	22.5458	20.5562	22.6434	26.037	19.9492	21.534	24.0387
AT1G06240	Protein of unknown function DUF455	9.25785	7.2272	8.87312	14.9265	5.98681	6.57078	12.102	6.138	6.4348	8.53731	6.84702	8.17592	12.226	6.13355	6.34038	10.14	5.08474	6.41948	7.8754	6.1489	5.88443	5.79434	5.9856	6.3786	4.88671	5.28286	5.32771	6.61903	5.96001	7.34035	5.96746	6.51279	4.87165	4.79016	5.26046	5.78916
AT1G06250	alpha/beta-Hydrolases superfamily protein	0.74638	0.506749	0.692334	0.673592	0.685744	0.748857	0.632785	0.390681	0.595523	0.427847	0.21477	1.23938	0.317294	0.852343	0.677979	0.429448	0.365431	0.748675	0.385806	0.647889	0.880799	0.66362	0.516047	0.559658	0.458838	0.385111	0.596511	0.697335	0.600824	0.32657	0.899244	0.412729	0.78169	0.530078	0.459794	0.588237
AT1G06260	Cysteine proteinases superfamily protein	0	0.030683	0.083839	0.03451	0	0	0.064839	0.065052	0.088142	0	0.107283	0	0.153693	0.070961	0.116531	0.210756	0.365083	0	0.12848	0.089279	0.300841	0.060964	0	0.028673	0	0	0.046741	0	0.100042	0	0.199642	0.073304	0.107717	0	0.144112	0.071234
AT1G06265	other RNA	0	0	0	0	0	0	0	0	0	1.65222	0	2.02082	0	2.15319	2.57875	1.64095	0	0	0	0	0	0	0	0	0	0	0	0	0	0	0	0	0	0	0	0
AT1G06270	Pentatricopeptide repeat (PPR) superfamily protein	1.67739	1.93062	1.6425	2.05214	1.7522	2.03384	1.68124	1.39437	1.40174	1.82257	1.80506	2.74512	1.62063	2.28156	1.83308	1.81117	1.62681	1.40566	3.90882	5.00027	4.61796	3.81491	4.29473	4.14362	3.39929	3.46262	3.92672	4.12543	3.83914	4.24112	4.30691	3.90283	3.55023	3.80819	2.96446	4.40826
AT1G06280	LOB domain-containing protein 2	0	0	0	0	0	0	0	0	0	0	0	0	0	0	0	0	0	0	0	0	0	0	0	0	0	0	0	0	0	0	0	0	0	0	0	0
AT1G06290	acyl-CoA oxidase 3	26.9087	28.3372	24.8578	24.1599	25.7141	34.7939	23.887	27.9522	29.5528	24.4481	27.1401	29.867	21.3902	29.3139	32.0365	24.5287	30.4987	30.706	54.2118	46.8963	46.9018	49.4783	53.8862	54.967	56.5289	56.6126	56.6327	50.5763	38.0954	45.7391	49.4919	47.9774	55.5167	54.9942	53.8406	54.6762
AT1G06310	acyl-CoA oxidase 6	0	0.077893	0	0.035044	0.059844	0	0.032921	0	0	0.072341	0.036314	0	0	0	0.029583	0	0	0	2.64193	2.1456	2.12317	2.07388	1.70769	2.14005	1.56512	1.48835	1.67308	2.53953	2.26035	2.03199	3.00038	1.93538	1.95064	2.00764	1.75608	1.79029
AT1G06320	unknown protein; Has 24 Blast hits to 24 proteins in 10 species: Archae - 0; Bacteria - 2; Metazoa - 0; Fungi - 0; Plants - 20; Viruses - 0; Other Eukaryotes - 2 (source: NCBI BLink).	0	0	0	0	0.04643	0.040303	0	0	0	0	0	0	0	0	0	0	0	0	1.92325	0.984746	0.711059	1.68109	1.35395	1.03915	1.21432	1.19325	1.28887	1.01331	1.02464	1.71364	2.13913	1.03956	1.52757	1.66891	0.681237	1.40305
AT1G06330	Heavy metal transport/detoxification superfamily protein	0	0	0	0	0	0	0	0	0	0	0	0	0	0	0	0.065924	0	0.167972	1.96922	1.04258	2.17377	1.80207	1.18261	1.56955	3.20023	0.909289	1.4328	2.58148	1.86193	1.3335	1.13654	1.3643	1.25789	2.00988	2.12993	1.32576
AT1G06340	Plant Tudor-like protein	0.171535	0.176458	0.080361	0	0.084731	0	0	0.046764	0.084484	0	0.102831	0	0.110487	0.051012	0	0	0.233289	0	0	0.042787	0.043254	0.131478	0.070595	0	0	0	0	0	0.071918	0	0.114815	0	0	0	0	0
AT1G06350	Fatty acid desaturase family protein	2.10804	2.52373	3.42245	1.60851	1.64271	1.58955	1.7481	1.66464	1.90644	1.3347	2.54923	3.01763	2.31763	1.58888	2.98197	1.84358	2.07607	1.64759	1.52645	1.68626	0.934806	1.36505	1.68276	1.72951	1.28718	0.982311	1.83683	1.89377	1.00573	1.70952	1.16771	1.13889	0.984437	0.903437	0.921941	0.911419
AT1G06360	Fatty acid desaturase family protein	34.0329	45.0124	41.0746	42.6618	45.8891	31.9458	41.3786	32.4932	29.8336	40.4913	47.6987	46.8713	60.2939	45.3825	36.3594	38.4557	29.4216	28.8702	0	0.054301	0	0	0	0	0.024244	0	0.085285	0	0.182542	0	0.072855	0	0	0	0	0
AT1G06380	Ribosomal protein L1p/L10e family	6.14021	6.42923	6.68801	6.27976	7.40918	6.88271	4.21891	5.63167	6.12395	5.89243	7.21722	6.54589	6.65279	6.57369	7.10039	4.8478	7.38147	6.17601	10.8394	12.8326	10.2519	10.4884	9.99062	10.1822	7.76628	8.7017	8.53105	9.92897	9.76417	10.6984	9.24721	8.44803	8.35515	10.0064	8.26444	9.1521
AT1G06390	GSK3/SHAGGY-like protein kinase 1	41.1003	35.6597	31.0439	30.8475	41.9391	47.0397	33.8771	47.0014	48.7067	39.2449	40.0918	39.1509	32.0462	49.4484	50.9896	36.4838	51.0426	49.0065	41.62	42.0869	40.9276	36.274	41.1443	42.3352	30.4347	35.9348	39.1668	42.7526	39.5727	40.7772	36.8247	45.2111	45.6791	34.481	36.7549	39.7365
AT1G06400	Ras-related small GTP-binding family protein	62.7169	51.1425	41.7404	40.8269	63.1831	64.7871	47.9762	72.2515	67.4061	58.6946	47.2926	42.5999	44.2791	59.9264	61.2984	53.6509	80.5539	69.8088	76.0319	80.4411	74.1047	78.4982	79.8187	73.5971	67.0864	77.306	74.0569	71.5503	58.3841	70.5327	69.8428	79.327	82.6037	59.5552	76.3017	67.6056
AT1G06410	trehalose-phosphatase/synthase 7	50.1488	40.8763	36.3938	43.4371	60.1632	64.4556	34.8067	72.0713	74.8604	54.7442	50.6049	43.6675	41.879	68.121	64.6496	46.4132	77.005	64.6059	49.707	50.9273	49.38	45.6915	49.6438	47.8369	45.7234	49.3075	44.45	45.6579	38.655	51.395	44.0643	49.7192	48.3121	46.5874	46.7023	49.2986
AT1G06420	unknown protein; FUNCTIONS IN: molecular_function unknown; INVOLVED IN: biological_process unknown; LOCATED IN: cellular_component unknown; EXPRESSED IN: 14 plant structures; EXPRESSED DURING: 6 growth stages.	1.50878	1.16406	1.49008	0.955414	1.7524	1.10151	1.29644	1.20063	0.843522	1.46094	1.65006	1.12854	1.9699	1.09142	1.13512	1.204	1.58056	1.76985	3.2276	2.89888	1.91253	3.40684	2.69351	1.88163	3.43326	2.05392	2.37235	2.01482	2.25675	3.34536	2.70212	2.14217	2.90849	3.04084	3.39865	3.2503
AT1G06430	FTSH protease 8	37.3488	39.2406	45.6793	53.6898	37.108	39.2561	55.3933	45.9787	38.7938	39.8438	39.5681	40.0487	50.6621	37.2073	39.3355	58.095	43.6923	37.7747	9.79058	10.3195	13.4466	14.9742	12.5865	12.2145	15.5314	13.0249	12.9945	8.40894	8.64933	11.6783	13.6036	10.6596	12.5678	12.4727	10.6964	12.1513
AT1G06440	Ubiquitin carboxyl-terminal hydrolase family protein	1.4749	0.694328	1.35265	1.08464	1.0002	1.62386	1.08007	1.18583	1.68061	1.14191	1.25882	1.82844	1.35254	1.31586	1.55656	1.34371	1.32592	1.54309	2.14016	2.52539	1.7965	1.64783	1.71296	1.9826	0.985543	1.21307	1.6747	2.20083	1.4778	2.10552	2.13337	2.21176	1.39933	1.08742	1.92498	1.67912
AT1G06450	Polynucleotidyl transferase, ribonuclease H-like superfamily protein	2.12015	2.00964	3.21387	3.18023	1.09963	1.38306	2.02463	1.5606	1.1188	1.00374	1.96094	3.02362	2.34104	1.56726	1.15374	1.88027	1.45201	0.993225	2.39731	3.26373	3.57426	3.52869	2.69242	2.72966	2.00362	2.71624	3.02578	3.37395	2.43813	2.81608	3.19297	3.573	3.19942	2.63503	2.60668	2.46843
AT1G06460	alpha-crystallin domain 32.1	184.269	162.974	165.905	259.573	161.363	196.682	219.918	189.605	182.856	180.221	180.811	170.575	198.752	203.088	171.049	207.412	220.227	219.882	9.36193	11.8119	14.4681	12.8565	10.3546	11.012	9.79575	8.85817	9.59649	10.1376	9.04789	12.0453	12.1171	10.3373	10.8963	9.23097	7.65956	9.83158
AT1G06470	Nucleotide/sugar transporter family protein	18.5477	15.0288	17.5256	18.8591	16.4879	16.6114	16.4271	15.8252	16.7281	17.059	17.3018	17.3475	18.4434	17.9201	16.9203	16.2893	19.0956	16.9069	23.8879	23.9161	24.4064	24.1812	21.8698	21.3088	22.6446	22.0539	22.6522	21.3341	18.0964	24.4124	22.3203	22.9451	23.4167	21.6978	21.0625	21.579
AT1G06475	unknown protein; Has 35333 Blast hits to 34131 proteins in 2444 species: Archae - 798; Bacteria - 22429; Metazoa - 974; Fungi - 991; Plants - 531; Viruses - 0; Other Eukaryotes - 9610 (source: NCBI BLink).	2.79656	2.15762	1.9652	2.03324	3.64013	2.52779	3.20398	2.65812	3.57369	3.72335	1.5632	1.56884	2.84798	1.48351	2.65766	1.94553	4.47151	1.60378	6.71498	6.5609	7.37573	9.03751	6.29894	5.23147	6.96969	6.82475	7.23985	4.14192	3.99282	7.27549	6.8297	7.03555	4.77681	4.83109	6.71033	5.27992
AT1G06480	pre-tRNA	0	0	0	0	0	0	0	0	0	0	0	0	0	0	0	0	0	0	0	0	0	0	0	0	0	0	0	0	0	0	0	0	0	0	0	0
AT1G06490	glucan synthase-like 7	0.697668	0.672836	0.779521	0.441952	0.361849	0.399349	0.449302	0.707543	0.675203	0.662373	0.784192	0.72406	0.579691	0.429479	0.55707	0.512339	0.633348	0.484486	4.41768	3.48745	4.20101	3.80741	3.69528	3.69211	3.46843	3.66405	3.63657	3.61637	3.86985	4.05229	4.23079	3.3564	4.0502	3.48077	3.54574	4.22382
AT1G06500	unknown protein; FUNCTIONS IN: molecular_function unknown; INVOLVED IN: biological_process unknown; LOCATED IN: cellular_component unknown; EXPRESSED IN: 22 plant structures; EXPRESSED DURING: 13 growth stages; Has 25 Blast hits to 25 proteins in 10 species: Archae - 0; Bacteria - 0; Metazoa - 0; Fungi - 0; Plants - 25; Viruses - 0; Other Eukaryotes - 0 (source: NCBI BLink).	11.0958	10.1567	10.0439	10.8118	13.2028	11.7325	9.85014	12.228	10.6982	13.4334	10.9076	9.52657	9.67553	8.72477	11.0557	9.78849	10.9821	12.425	12.8349	12.4195	11.1678	11.0994	10.6518	12.5084	9.36212	9.64582	10.057	11.3618	9.81661	11.16	10.857	11.4828	12.4799	9.22419	9.88164	11.3689
AT1G06510	unknown protein; FUNCTIONS IN: molecular_function unknown; INVOLVED IN: biological_process unknown; LOCATED IN: chloroplast; EXPRESSED IN: 21 plant structures; EXPRESSED DURING: 13 growth stages; Has 376 Blast hits to 369 proteins in 152 species: Archae - 5; Bacteria - 113; Metazoa - 105; Fungi - 46; Plants - 27; Viruses - 2; Other Eukaryotes - 78 (source: NCBI BLink).	22.7753	23.6727	24.4551	20.4594	23.1931	20.6244	18.5367	20.475	22.2371	23.2388	23.5929	20.8185	24.962	21.4572	24.8524	21.2428	21.4097	23.1617	6.7104	7.25352	6.80885	5.8655	7.64847	5.99031	5.47872	6.08835	6.33863	6.28542	6.64599	7.73292	5.85384	6.61614	6.15238	4.49665	6.70155	7.04934
AT1G06515	Protein of unknown function (DUF3317)	20.4069	20.961	17.5367	17.6551	22.9991	22.1382	15.383	25.4876	20.8887	29.0684	21.8876	17.4972	17.6378	23.6901	24.945	18.2416	25.1413	24.4251	28.3965	34.2671	31.293	29.5869	30.9249	28.0082	30.1472	29.6384	30.8472	30.4256	28.6827	32.7435	33.6335	32.1201	28.0806	30.994	32.1856	29.286
AT1G06520	glycerol-3-phosphate acyltransferase 1	1.9694	1.64875	1.26615	1.34537	1.62995	1.2262	1.05891	1.30227	1.5633	2.25183	1.526	1.98798	1.68009	2.29908	1.70358	1.53856	0.876179	2.12175	7.96994	7.91734	5.27766	6.13437	10.4632	6.22346	5.03987	7.32257	8.2859	7.02041	5.58661	6.55433	6.35255	10.9096	7.11229	5.76576	6.85184	7.78687
AT1G06530	Tropomyosin-related	42.089	42.1181	40.4118	36.9213	48.7848	53.4157	30.642	44.8865	50.5516	44.155	41.5193	44.7727	34.2228	42.1232	52.6588	33.221	48.1168	46.5431	55.1302	57.9708	53.1177	48.7739	51.6561	47.3514	43.1331	44.5648	45.3042	45.8597	45.9678	51.828	40.9606	46.5483	48.6101	41.0269	43.415	43.1808
AT1G06540	unknown protein; BEST Arabidopsis thaliana protein match is: unknown protein (TAIR:AT2G30930.1); Has 16 Blast hits to 16 proteins in 3 species: Archae - 0; Bacteria - 0; Metazoa - 0; Fungi - 0; Plants - 16; Viruses - 0; Other Eukaryotes - 0 (source: NCBI BLink).	0.102194	0.236535	0.287254	0	0	0	0.249925	0	0.226496	0	0	0.202018	0	0	0.149723	0.154736	0	0	0.742842	1.91182	2.00997	2.27156	1.89259	1.62098	1.98032	0.502182	1.50136	1.56071	2.31369	1.56498	1.84686	1.7895	1.47626	2.08662	1.94419	1.00676
AT1G06550	ATP-dependent caseinolytic (Clp) protease/crotonase family protein	13.9949	14.018	16.3218	14.4896	11.1623	12.9936	11.365	12.2995	12.7707	12.415	12.8731	16.6362	13.392	11.7456	11.2712	9.62271	11.0542	15.4852	71.9681	61.073	68.6416	85.3221	74.0042	71.8466	65.1385	66.7164	66.2645	65.5302	52.6394	78.2389	69.2875	79.3857	75.546	75.3274	63.61	65.4244
AT1G06560	NOL1/NOP2/sun family protein	7.98004	8.81362	7.66535	6.69221	7.54747	7.82457	5.46312	8.07816	6.94662	7.88625	7.26849	9.00851	6.77364	8.2601	7.23543	5.83852	7.46666	8.33313	13.39	11.9277	11.2622	11.5219	10.9981	10.065	8.77699	9.14488	9.88789	11.763	9.77784	11.1875	11.4487	12.8278	11.766	9.464	9.58311	11.0619
AT1G06570	phytoene desaturation 1	42.5773	23.0755	20.5829	20.7493	28.3385	27.9719	27.276	48.6812	42.5033	40.3515	26.7979	20.9222	17.0211	30.835	29.3377	24.8831	55.8845	36.9927	13.9681	12.7807	14.6495	14.4516	14.2295	15.0871	12.9402	14.6378	15.0629	12.9029	9.74309	13.4453	12.1249	17.3768	15.4444	13.3236	12.2807	13.7063
AT1G06580	Pentatricopeptide repeat (PPR) superfamily protein	1.46657	1.10007	1.18804	1.25497	1.56958	1.41484	1.29517	1.5493	1.51987	1.18586	1.68509	1.42944	1.18078	2.05349	1.55181	1.88134	1.97378	2.29856	2.36898	2.11869	2.04934	1.70176	2.13762	1.77699	1.41552	1.76415	1.65184	1.59198	1.61406	2.11666	1.84056	1.67076	2.37234	1.46469	1.43933	1.64181
AT1G06590	unknown protein; Has 380 Blast hits to 268 proteins in 109 species: Archae - 0; Bacteria - 0; Metazoa - 245; Fungi - 73; Plants - 49; Viruses - 0; Other Eukaryotes - 13 (source: NCBI BLink).	3.72998	4.13485	3.00909	2.27858	3.15278	3.63739	1.88807	3.33697	3.31272	3.24434	3.08766	3.51371	3.29151	2.81117	3.66947	1.90636	2.96677	3.03908	8.42863	7.12407	9.11679	7.53443	7.66423	8.29113	5.20975	6.50122	7.46204	8.00816	7.50304	7.67399	7.59799	8.66235	8.53454	6.49106	7.05097	8.5865
AT1G06610	pre-tRNA	0	0	0	0	0	0	0	0	0	0	0	0	0	0	0	0	0	0	0	0	0	0	0	0	0	0	0	0	0	0	0	0	0	0	0	0
AT1G06620	2-oxoglutarate (2OG) and Fe(II)-dependent oxygenase superfamily protein	3.46154	10.8075	11.8669	1.57209	8.86885	21.3683	2.92733	11.3243	11.4243	1.79649	4.39264	13.9095	3.78199	10.4481	22.1344	2.4247	11.5823	13.1361	32.1903	32.4152	32.3771	26.1353	31.6937	33.3542	29.1182	38.3322	36.5391	32.5501	26.8964	26.3986	30.2393	31.9918	34.4655	31.218	33.7917	32.9714
AT1G06630	F-box/RNI-like superfamily protein	10.1929	9.31743	7.32456	7.33762	10.5143	10.2978	8.58225	13.2836	13.1123	21.8771	8.60102	15.9707	7.23939	10.6436	11.7445	8.30306	13.1295	13.4445	12.5092	11.5587	11.0672	9.25651	11.3572	11.529	10.1396	11.365	11.1926	12.0901	9.97738	11.4242	11.0743	12.1911	12.1506	9.66191	10.2769	11.1906
AT1G06640	2-oxoglutarate (2OG) and Fe(II)-dependent oxygenase superfamily protein	44.593	32.2263	37.094	35.9341	47.8072	47.1415	47.612	56.7555	58.261	34.8334	37.3358	34.9927	47.149	47.4892	47.8134	49.2256	67.7055	51.7131	295.774	302.831	342.694	347.525	303.032	278.344	360.029	344.27	332.371	292.632	245.209	322.825	322.378	281.512	271.355	337.733	325.718	316.051
AT1G06645	2-oxoglutarate (2OG) and Fe(II)-dependent oxygenase superfamily protein	10.7304	8.4771	11.1527	11.4303	10.0691	12.8108	9.55931	13.5057	12.9355	9.55338	10.0534	9.97095	9.6534	9.65929	13.4382	8.22099	11.4039	14.8425	0.207582	0.432739	0.486064	0.344747	0.456152	0.393776	0.214676	0.374948	0.453107	0.144308	0.323272	0.491989	0.258046	0.355309	0.348072	0.484852	0.349258	0.460363
AT1G06650	2-oxoglutarate (2OG) and Fe(II)-dependent oxygenase superfamily protein	40.9982	47.3993	49.2409	48.0049	38.4153	58.0929	40.5369	35.9441	43.0716	35.8951	44.853	53.2206	41.7191	46.6673	50.8356	44.7895	40.4078	44.8485	12.0635	13.5459	15.2512	14.2517	14.0205	16.22	10.3297	12.2141	14.4303	12.3966	10.3211	12.0687	13.5151	13.3125	15.5942	11.1589	10.6079	13.1292
AT1G06660	unknown protein; BEST Arabidopsis thaliana protein match is: unknown protein (TAIR:AT2G30820.2); Has 166 Blast hits to 144 proteins in 35 species: Archae - 0; Bacteria - 17; Metazoa - 13; Fungi - 20; Plants - 104; Viruses - 0; Other Eukaryotes - 12 (source: NCBI BLink).	2.68944	1.94171	2.27137	1.77712	1.95613	2.12644	1.28729	1.25115	1.6041	2.27625	1.86371	1.75591	1.78791	2.31136	2.29548	1.27022	1.0067	1.66584	6.27732	6.66537	5.8608	4.87928	6.26019	4.57191	4.45154	4.18302	5.19083	6.11776	5.27583	6.18055	5.15269	6.89019	4.72267	5.47601	5.29758	4.79517
AT1G06670	nuclear DEIH-boxhelicase	6.11846	6.94604	7.4914	6.74781	5.05716	6.94523	4.1399	5.60883	5.67275	5.58201	6.69277	8.05535	5.51104	6.25608	6.04749	4.75514	6.2243	7.01407	17.6009	15.9366	16.553	14.1313	13.3576	15.6477	12.0969	12.5426	13.3029	17.0225	17.0573	18.176	15.4512	15.0596	15.0243	14.066	11.9986	16.7154
AT1G06680	photosystem II subunit P-1	3683.61	3267.45	3518.39	3995.9	3381.4	2607.39	4461.75	3151.74	2862.58	3770.42	3604.75	3009.9	3942.72	3099.51	2717.86	4146.85	3015.2	2876.38	50.0611	48.2433	63.0156	82.8248	61.4696	47.3256	70.5441	43.6436	54.6686	42.4765	39.9695	57.8798	73.6861	50.6541	41.5996	66.0627	52.6737	47.946
AT1G06690	NAD(P)-linked oxidoreductase superfamily protein	27.1126	31.9923	33.9816	31.5701	26.443	25.7595	33.3617	24.4633	24.2541	30.4021	30.7389	32.3007	29.8002	24.8332	22.4182	29.0464	25.1995	26.5853	7.02381	7.02559	8.74117	10.6097	6.9475	8.2227	8.0631	5.52667	5.32269	5.92023	5.79088	8.06434	8.61047	8.26449	7.63429	8.14771	5.67027	5.28216
AT1G06700	Protein kinase superfamily protein	38.9297	35.7875	32.0639	34.5186	43.751	43.5985	35.8683	50.4514	46.8099	41.5049	32.3245	31.336	30.1209	41.9768	42.8859	32.7029	48.5068	48.013	59.6602	58.6065	60.495	61.6823	55.0459	60.9986	55.8739	57.5482	57.5634	61.7433	49.3981	61.629	57.4884	55.5622	60.3333	56.0248	53.8886	55.6568
AT1G06710	Tetratricopeptide repeat (TPR)-like superfamily protein	1.67532	1.65107	2.11394	1.8358	2.19266	2.61899	1.12646	2.44033	1.47258	1.88388	1.6934	2.23606	1.64225	1.70194	1.77368	1.1665	1.68389	1.71019	3.48642	2.72694	2.88618	2.57757	2.64968	2.85661	2.39417	2.2985	2.45047	3.09794	2.75319	3.39756	2.75017	2.80627	3.01408	2.24717	2.3929	2.727
AT1G06720	P-loop containing nucleoside triphosphate hydrolases superfamily protein	6.28617	7.68935	7.05179	6.39715	6.61385	8.09328	3.64303	5.29081	7.04212	5.50749	7.0298	9.64756	4.80354	6.68916	6.38825	3.9284	6.40028	7.55116	17.299	16.5068	17.3007	15.392	15.0284	15.4262	11.3642	12.4895	12.8822	16.3872	15.3533	18.853	15.8243	14.9577	16.4898	13.2512	12.2905	14.9549
AT1G06730	pfkB-like carbohydrate kinase family protein	7.13612	7.52118	7.79068	6.10035	7.66359	6.61124	5.1075	6.68754	5.58582	7.60907	5.90126	6.10875	6.19696	5.81709	6.37883	5.69197	6.06575	6.02241	7.4103	8.31203	8.22593	6.69062	7.01436	8.422	7.37969	7.01862	7.10157	7.40292	6.78522	7.61998	7.05809	7.51637	7.63172	6.90071	6.3109	7.51328
AT1G06750	P-loop containing nucleoside triphosphate hydrolases superfamily protein	0.235325	0.279321	0.368896	0.251332	0.268247	0.244488	0.250863	0.296099	0.267466	0.38912	0.276717	0.357841	0.367276	0.387596	0.29173	0.164453	0.073856	0.314265	0.584808	0.447013	0.57513	0.58274	0.536385	0.522052	0.508025	0.589313	0.57443	0.341501	0.637513	0.316812	0.472535	0.58391	0.473957	0.594587	0.623164	0.648476
AT1G06760	winged-helix DNA-binding transcription factor family protein	150.279	139.434	145.592	129.608	150.356	156.261	144.263	191.685	164.395	143.392	136.753	152.213	139.932	145.192	156.491	130	195.88	177.008	255.88	310.679	294.197	288.625	296.183	287.752	308.35	308.701	289.766	248.684	218.295	272.18	271.462	275.799	288.288	299.159	293.44	276.8
AT1G06770	DREB2A-interacting protein 1	4.02043	3.97975	4.03795	3.25841	5.28329	5.65938	3.07647	4.6841	4.48333	3.73687	3.70049	3.7114	3.27973	5.10961	5.62634	3.77597	5.01002	5.0483	5.98883	5.97449	5.49449	4.94216	5.35012	5.75636	4.85341	4.86922	5.0484	5.79247	4.79446	6.18172	4.81718	6.08233	6.19814	4.44457	5.3259	5.87655
AT1G06780	galacturonosyltransferase 6	3.23865	3.88542	4.12277	4.07582	4.42236	6.01983	4.10535	4.88154	5.4367	3.58419	3.87283	4.89385	4.04648	4.49295	5.24177	4.3903	6.2437	4.84086	19.5838	19.5024	21.8315	22.8482	21.2699	20.1107	22.0715	19.9976	18.0854	19.3761	16.0595	23.6853	23.0338	21.5345	21.402	22.8202	18.541	20.911
AT1G06790	RNA polymerase Rpb7 N-terminal domain-containing protein	5.21027	5.79658	5.68421	4.74612	6.33458	4.94319	4.08313	4.59091	4.3809	4.74403	5.17696	4.86535	6.14643	4.67409	6.05199	3.98813	4.43366	4.66434	8.30001	11.5459	9.66845	9.17859	10.0757	8.55083	8.34801	8.48729	10.0143	9.38721	9.99304	11.4929	9.91315	9.92218	9.20029	7.74308	9.75322	8.40444
AT1G06800	alpha/beta-Hydrolases superfamily protein	5.76086	7.45038	6.88788	4.96312	7.46206	9.67594	7.07814	8.83004	8.87942	6.64467	4.90074	7.61941	5.34567	6.98841	8.60716	6.6362	10.1247	8.45439	9.155	7.07114	9.29585	9.70476	8.58373	9.4276	10.7729	8.37557	10.6554	7.98634	7.27199	9.11224	9.48731	7.98312	10.365	8.66469	9.10497	9.50215
AT1G06810	unknown protein; BEST Arabidopsis thaliana protein match is: unknown protein (TAIR:AT1G05400.2); Has 30201 Blast hits to 17322 proteins in 780 species: Archae - 12; Bacteria - 1396; Metazoa - 17338; Fungi - 3422; Plants - 5037; Viruses - 0; Other Eukaryotes - 2996 (source: NCBI BLink).	0	0.211807	0.192918	0.059557	0	0	0.223797	0	0	0.061472	0	0	0.06631	0.122463	0	0	0	0	0.166296	0.102717	0	0	0	0.049483	0	0	0.080664	0.123313	0	0	0	0	0	0	0	0
AT1G06820	carotenoid isomerase	21.1391	20.552	23.1418	21.6642	22.4483	20.5751	19.7552	23.565	19.9887	23.1287	21.1332	21.8861	21.3126	21.1354	21.7499	20.1828	19.8772	22.7279	12.6149	12.4546	12.4639	12.9974	11.8621	11.8642	10.3949	10.0821	11.292	11.7587	10.0463	12.1676	10.2445	12.6221	11.6476	9.89355	8.73235	10.7487
AT1G06830	Glutaredoxin family protein	35.7553	30.1404	33.3849	27.7953	26.799	17.1406	34.6128	24.7077	23.9694	36.6953	36.1707	28.2236	41.4224	21.7833	19.9474	38.8495	21.7811	21.5536	6.81845	10.3432	8.01418	12.4975	6.23344	3.34175	7.57686	3.7113	2.62645	7.06364	9.36928	7.42382	10.8859	5.94984	2.24179	8.81714	2.84928	3.85452
AT1G06840	Leucine-rich repeat protein kinase family protein	7.35323	7.35525	5.43922	6.26895	7.11142	8.88601	6.63583	8.14522	8.52983	7.00203	6.55413	7.01297	5.60873	8.49384	8.40116	7.34442	9.17148	8.9585	23.6619	23.0912	28.8665	26.905	25.5157	28.9449	26.869	31.0307	31.1879	21.6717	22.6028	25.5551	26.1373	25.8949	30.6553	27.8062	30.2573	31.4024
AT1G06850	basic leucine-zipper 52	5.58272	5.81811	5.52518	7.10189	6.34541	6.03436	7.91067	9.06012	8.16241	4.89555	6.93872	7.59808	5.45027	7.27546	6.48768	7.30235	9.45094	7.72436	11.0009	11.8985	11.1217	13.6661	13.9657	12.5599	14.6287	14.6863	13.1399	11.9736	10.6982	11.8296	14.4382	13.038	12.1391	16.0877	15.2256	14.6592
AT1G06860	pre-tRNA	0	0	0	0	0	0	0	0	0	0	0	0	0	0	0	0	0	0	0	0	0	0	0	0	0	0	0	0	0	0	0	0	0	0	0	0
AT1G06870	Peptidase S24/S26A/S26B/S26C family protein	6.71432	9.50035	9.05354	9.00847	7.43478	8.85976	8.88687	6.86935	9.06051	5.88068	10.2929	10.2853	8.49788	10.0575	8.58477	9.07852	8.31443	8.81778	23.1524	26.4384	24.2152	28.8654	23.5081	24.705	25.0486	24.0304	23.776	24.1497	18.916	23.5239	26.2932	23.6563	25.6798	27.6696	22.3332	23.6537
AT1G06880	pre-tRNA	0	0	0	0	0	0	0	0	0	0	0	0	0	0	0	0	0	0	0	0	0	0	0	0	0	0	0	0	0	0	0	0	0	0	0	0
AT1G06890	nodulin MtN21 /EamA-like transporter family protein	34.1497	31.7652	33.5967	29.2166	35.5129	37.7246	32.191	38.5708	38.6964	33.3871	28.5021	29.3325	28.6491	36.0456	41.1358	31.9712	38.5615	35.9062	56.2504	53.1248	55.3959	51.7234	52.6142	58.1728	52.5161	52.4855	55.3568	56.9282	44.8889	56.6106	55.9449	55.3884	58.6896	51.7085	53.334	54.0176
AT1G06900	Insulinase (Peptidase family M16) family protein	14.0712	12.1602	11.9277	12.8163	13.4202	14.2641	9.85353	12.2997	13.915	13.711	13.0275	12.4435	11.2641	14.4003	13.4208	9.86484	14.3652	14.5638	29.495	28.8122	27.0605	23.2978	24.6457	27.7073	21.5382	20.7769	24.0009	28.6815	23.2439	27.6891	25.6239	25.395	27.2328	22.2328	22.0891	24.7544
AT1G06910	TRF-like 7	3.47399	3.03905	3.46002	3.41815	2.53347	3.20192	1.94002	2.52805	2.91006	3.65056	3.39443	4.38002	2.53714	2.95294	3.02577	2.58864	2.59484	2.90213	4.57324	5.40395	4.28339	5.30452	3.98518	3.84582	3.89328	3.91496	4.22766	4.34957	4.36954	5.05671	4.03718	4.8656	5.16164	4.10394	4.03931	5.09563
AT1G06920	ovate family protein 4	0	0	0	0	0	0	0	0	0	0	0	0	0	0	0	0	0	0	0	0	0.033353	0	0	0.127154	0	0	0	0	0	0.096455	0	0	0	0	0	0
AT1G06923	BEST Arabidopsis thaliana protein match is: ovate family protein 17 (TAIR:AT2G30395.1); Has 35333 Blast hits to 34131 proteins in 2444 species: Archae - 798; Bacteria - 22429; Metazoa - 974; Fungi - 991; Plants - 531; Viruses - 0; Other Eukaryotes - 9610 (source: NCBI BLink).	0	0	0	0.029536	0	0.043782	0	0	0	0	0	0	0	0	0	0	0	0	2.28169	1.17163	1.36464	2.24362	2.66848	2.50311	5.07185	3.72148	3.88035	2.84368	0.428111	1.30309	1.9137	2.76049	3.38033	4.80437	4.16273	4.14571
AT1G06925	FUNCTIONS IN: molecular_function unknown; INVOLVED IN: biological_process unknown; LOCATED IN: endomembrane system; BEST Arabidopsis thaliana protein match is: Putative endonuclease or glycosyl hydrolase (TAIR:AT4G20480.1); Has 152 Blast hits to 136 proteins in 9 species: Archae - 0; Bacteria - 0; Metazoa - 0; Fungi - 0; Plants - 152; Viruses - 0; Other Eukaryotes - 0 (source: NCBI BLink).	0	0	0	0	0	0	0	0	0	0	0	0	0	0	0	0	0	0	0	0	0	0	0	0	0	0	0	0	0	0	0	0	0	0	0	0
AT1G06930	unknown protein; Has 4478 Blast hits to 355 proteins in 82 species: Archae - 0; Bacteria - 29; Metazoa - 379; Fungi - 125; Plants - 120; Viruses - 25; Other Eukaryotes - 3800 (source: NCBI BLink).	0	0.061955	0	0.069684	0	0	0.032731	0.065676	0.059326	0	0.072209	0.079371	0.077585	0	0	0	0	0	5.18855	5.82883	4.95082	4.30851	3.86663	3.61857	4.58781	4.36533	4.45942	4.58089	4.74714	3.33786	5.44211	3.62642	3.40755	5.02581	4.54676	4.96234
AT1G06950	translocon at the inner envelope membrane of chloroplasts 110	63.4148	70.6938	77.0189	61.7494	61.0784	66.8563	38.1651	46.2328	55.1609	59.3857	71.8125	83.8098	55.0299	59.4457	63.796	39.4064	45.2194	59.4846	33.045	31.8909	32.1146	29.5524	29.742	29.7808	23.3699	25.0388	27.1563	30.4447	28.0945	33.607	31.8218	29.4083	30.8134	25.3491	23.2517	26.8946
AT1G06960	RNA-binding (RRM/RBD/RNP motifs) family protein	15.7172	13.3255	12.4102	11.2408	14.8767	14.413	12.883	15.1853	13.7488	15.547	13.0459	11.4378	12.5571	12.5969	16.353	11.4414	14.8425	17.4496	17.6811	17.8682	16.4298	14.7939	18.4721	15.379	12.2046	13.2879	15.4275	16.9513	14.6637	16.7199	13.1357	18.3454	14.3462	15.6778	13.339	14.0375
AT1G06970	cation/hydrogen exchanger 14	0.033572	0.051803	0	0.101965	0.024875	0.021592	0	0.027458	0	0	0	0.066366	0.032436	0.014976	0	0.025416	0	0	0.10846	0.025122	0.050793	0.025732	0.051812	0.072616	0.157032	0.020622	0.039457	0.03016	0.042227	0.165253	0.067413	0	0.060621	0.089411	0.030414	0.030067
AT1G06980	unknown protein; FUNCTIONS IN: molecular_function unknown; INVOLVED IN: biological_process unknown; LOCATED IN: endomembrane system; EXPRESSED IN: sepal, male gametophyte, carpel; EXPRESSED DURING: 4 anthesis; BEST Arabidopsis thaliana protein match is: unknown protein (TAIR:AT2G30230.1); Has 159 Blast hits to 159 proteins in 13 species: Archae - 0; Bacteria - 0; Metazoa - 0; Fungi - 0; Plants - …	4.86138	4.60681	2.37648	3.20977	3.36706	2.95669	5.51372	3.93274	3.47437	5.34809	3.94378	1.35794	2.7058	2.35714	2.86443	5.4406	3.1261	2.49728	3.03011	2.72837	2.23847	3.60465	4.27321	4.00028	4.59015	5.19323	4.81307	2.75326	3.05729	2.1386	3.60759	5.16216	3.57808	6.05133	4.64342	3.5493
AT1G06990	GDSL-like Lipase/Acylhydrolase superfamily protein	0	0	0	0	0	0	0	0	0	0	0	0	0	0	0	0	0	0	0.137005	0.10155	0	0	0.041887	0.146764	0.04534	0.166715	0.059811	0.060956	0.170689	0.074221	0	0.187604	0.122522	0	0.06147	0.36461
AT1G07000	exocyst subunit exo70 family protein B2	12.6177	22.5128	19.8376	18.171	24.4356	43.6701	18.6021	26.7194	36.2187	11.8747	17.6039	36.2916	24.2018	34.8212	37.6074	33.9105	36.1458	28.9403	12.6759	10.0755	10.6853	10.9533	12.0088	13.415	16.7245	16.7186	16.0552	12.3184	6.9871	10.5942	11.5279	12.3329	12.8089	14.5012	13.526	14.5923
AT1G07010	Calcineurin-like metallo-phosphoesterase superfamily protein	10.2953	12.0632	17.9153	12.7214	9.28311	9.09829	14.7762	7.89522	7.85251	9.38214	12.1435	15.7334	15.0319	7.97108	9.57295	12.1287	8.53719	9.78116	1.099	1.05667	1.32067	1.94819	1.53736	0.703407	1.88711	0.898907	1.35786	0.853383	0.613556	1.43226	1.36617	1.3014	0.718575	1.50428	1.09317	1.4026
AT1G07020	unknown protein; Has 39 Blast hits to 39 proteins in 17 species: Archae - 0; Bacteria - 0; Metazoa - 6; Fungi - 3; Plants - 28; Viruses - 0; Other Eukaryotes - 2 (source: NCBI BLink).	22.9451	21.339	17.9107	14.6911	26.8797	28.7566	19.3114	30.8879	27.7177	24.8281	19.6288	22.9243	18.5737	25.7268	33.7529	20.6575	32.5128	27.5135	37.214	39.0271	39.1712	40.0698	37.7082	38.5412	41.9768	38.0921	37.8272	43.2313	29.094	38.2582	35.3027	37.9499	34.2094	37.8762	39.3823	36.0448
AT1G07025	Mitochondrial substrate carrier family protein	0	0	0	0	0.061815	0	0	0	0	0.074724	0	0	0	0	0	0	0	0	0	0	0	0	0.154505	0	0	0	0	0	0	0	0.167524	0	0	0	0	0
AT1G07030	Mitochondrial substrate carrier family protein	11.0082	11.7899	10.9771	9.06145	10.6305	11.8303	9.68902	9.21156	12.7321	9.75835	9.77152	12.1952	9.37801	10.9825	11.754	8.44113	10.1605	10.2898	18.9246	23.2092	21.5785	21.6688	20.8934	21.7906	20.1386	17.2261	20.305	18.5075	18.5444	23.4945	21.6785	20.8908	19.4688	17.5604	20.9708	21.6439
AT1G07040	unknown protein; INVOLVED IN: biological_process unknown; LOCATED IN: chloroplast; EXPRESSED IN: 24 plant structures; EXPRESSED DURING: 14 growth stages; BEST Arabidopsis thaliana protein match is: unknown protein (TAIR:AT1G27030.1); Has 540 Blast hits to 538 proteins in 187 species: Archae - 0; Bacteria - 333; Metazoa - 0; Fungi - 0; Plants - 67; Viruses - 0; Other Eukaryotes - 140 (source: NCBI…	29.1534	21.1072	15.8075	21.8791	24.317	34.6932	17.6668	36.6322	33.8821	27.4297	16.6395	17.9449	19.0831	32.8846	32.0982	18.0874	46.8053	36.1039	18.3091	14.6496	15.7904	16.4772	17.6121	20.5158	15.5477	14.6753	15.2854	14.7417	12.2647	14.0215	14.7728	20.3869	19.4538	14.0142	14.8434	14.6517
AT1G07050	CCT motif family protein	74.6129	77.1157	73.6586	85.2549	88.892	82.2597	63.2376	66.9739	66.0209	98.198	68.6271	77.8644	77.2752	72.6998	75.9763	62.9831	68.531	76.0774	1.29683	1.16399	1.74604	1.92298	1.11511	0.795894	1.07291	1.23285	0.589729	1.26215	1.32535	1.1526	1.46096	0.416198	0.996649	1.69269	1.09096	0.988634
AT1G07051	MIR847a; miRNA	0	0	0	0	0	0	0	0	0	0	0	0	0	0	0	0	0	0	0	0	0	0	0	0	0	0	0	0	0	0	0	0	0	0	0	0
AT1G07060	unknown protein; Has 30 Blast hits to 30 proteins in 10 species: Archae - 0; Bacteria - 0; Metazoa - 0; Fungi - 0; Plants - 30; Viruses - 0; Other Eukaryotes - 0 (source: NCBI BLink).	0.114044	0.087988	0.240424	0.148446	0	0	0	0	0.168507	0.459658	0.10255	0.225445	0.165278	0	0.334171	0	0.116326	0.109995	0.092109	0	0.043136	0.087413	0.070402	0.205562	0.114308	0.140104	0.301582	0.204905	0.071722	0	0.458005	0.105106	0.411861	0.253107	0.051658	0
AT1G07070	Ribosomal protein L35Ae family protein	20.8623	24.34	23.855	14.5712	20.3588	18.8408	11.1404	16.5275	20.0847	24.3501	24.7732	26.6557	21.28	17.8344	22.6842	13.5379	18.5363	19.7009	53.4257	58.1488	51.9642	52.9861	49.7649	43.7619	51.0499	41.6143	49.338	54.5274	53.3949	57.4082	55.3934	41.8711	45.2185	45.4945	51.2336	49.1515
AT1G07080	Thioredoxin superfamily protein	41.66	47.2066	47.3614	45.0253	42.4617	49.8355	58.9704	56.9463	50.5522	41.9241	46.3175	49.3854	43.0684	48.6485	50.7039	46.2182	63.8453	50.9708	51.3854	54.4915	53.6838	53.9734	54.4857	51.2896	51.6623	54.9737	54.4684	48.832	41.9109	53.8278	48.3387	47.3769	51.462	50.4793	52.0106	53.3224
AT1G07090	Protein of unknown function (DUF640)	9.75122	9.16476	8.47203	5.50017	10.0493	13.2272	7.00973	18.7417	16.7657	7.5826	7.09447	6.87816	4.96756	9.13467	13.2799	6.67769	25.2275	15.732	23.7344	24.4116	26.4213	27.96	27.663	27.8985	24.8195	29.3768	25.3176	26.1607	22.3557	28.2173	26.5673	25.7354	26.3717	19.3987	27.6261	27.7475
AT1G07100	pre-tRNA	0	0	0	0	0	0	0	0	0	0	0	0	0	0	0	0	0	0	0	0	0	0	0	0	0	0	0	0	0	0	0	0	0	0	0	0
AT1G07110	fructose-2,6-bisphosphatase	53.0552	47.9475	47.2574	63.4254	53.492	67.5889	47.0648	62.7574	61.9783	58.3628	47.8492	50.7796	48.6354	63.4434	58.3268	52.3509	63.1335	68.3145	18.5276	15.345	17.4959	16.4517	14.9948	18.113	12.7896	15.0649	15.2153	17.0112	12.8567	17.3639	16.5053	16.5691	17.8902	14.3292	14.5516	16.073
AT1G07119	other RNA	0	0	0	0	0	0	0	0	0	0.136568	0	0.263739	0	0.102025	0.237352	0.274157	0	0	0	0	0	0	0	0	0	0	0	0	0	0	0	0	0	0	0	0
AT1G07120	FUNCTIONS IN: molecular_function unknown; INVOLVED IN: biological_process unknown; LOCATED IN: chloroplast envelope; EXPRESSED IN: inflorescence meristem, petal, leaf whorl, flower; EXPRESSED DURING: 4 anthesis, petal differentiation and expansion stage; BEST Arabidopsis thaliana protein match is: Tetratricopeptide repeat (TPR)-like superfamily protein (TAIR:AT4G18570.1); Has 288 Blast hits to 26…	0.193805	0.224288	0.522064	0.336356	0.047866	0.540134	0.210653	0.343431	0.381811	0.462895	0.37759	0.35119	0.124831	0.403447	0.070985	0.36681	0.593048	0.280386	1.33049	1.40192	1.85703	1.46072	0.83748	1.16443	0.755429	0.853156	0.436577	0.928565	0.812551	1.44862	1.13506	1.51823	1.48731	0.774225	0.146312	0.578567
AT1G07128	Potential natural antisense gene, locus overlaps with AT1G07130	0	0	0	0	0	0	0	0	0	1.64402	0	3.3693	0	5.24025	3.26545	4.68499	0	0	0	0	0	0	0	0	0	0	0	0	0	0	0	0	0	0	0	0
AT1G07130	Nucleic acid-binding, OB-fold-like protein	6.98076	6.59764	9.53509	9.54085	8.50195	6.34169	7.57574	10.4195	10.798	7.73742	7.68957	7.3742	9.40019	8.36884	10.5151	8.15861	9.9241	6.5225	12.1219	12.635	15.8422	12.7077	14.7057	13.8409	16.5302	13.2926	14.3322	12.9736	12.5668	13.1719	14.1927	15.0386	13.196	15.4542	11.9367	15.5125
AT1G07135	glycine-rich protein	54.4735	113.748	216.998	416.168	257.06	77.8184	240.746	64.7733	91.1182	72.9298	129.185	238.564	573.304	374.225	71.6103	296.334	90.1013	72.3105	3.64328	3.20465	2.93723	6.87128	5.00537	5.55777	10.607	5.43644	5.97278	3.07777	2.29823	4.12228	16.8547	23.5759	5.98014	11.5574	4.19003	5.21611
AT1G07140	Pleckstrin homology (PH) domain superfamily protein	100.705	97.1943	96.7274	84.0894	104.523	107.848	82.3333	93.5831	101.129	104.293	98.3936	98.9888	95.1781	103.781	108.075	81.6221	96.5744	95.1551	181.547	182.236	166.544	183.948	168.591	161.264	167.361	158.967	155.4	168.063	147.415	186.495	162.955	170.233	164.045	179.711	148.467	153.558
AT1G07150	mitogen-activated protein kinase kinase kinase 13	2.00346	2.39587	2.07661	2.3905	2.46788	1.73952	2.71523	1.92532	1.3136	1.88417	2.47713	2.74758	2.9035	2.72581	2.03633	2.78706	2.60553	1.49756	5.96682	5.07859	6.9337	7.6013	7.00327	7.13211	6.84427	6.3839	6.28404	5.78193	4.47288	6.08137	7.14079	6.57795	5.38128	7.6034	5.96681	6.751
AT1G07160	Protein phosphatase 2C family protein	0.114513	0.441749	0.583412	0.447169	0.551504	0.092062	0.280052	0.655595	0.317249	0.051283	0.128715	0.452743	0.387233	0.255411	0.209715	0.47682	0.700826	0.276118	0.994243	0.964029	0.974541	2.01876	0.671568	1.27972	1.30082	0.685814	1.26176	0.720115	0.720165	1.31523	1.63835	0.738767	0.80126	1.21991	0.907733	0.923012
AT1G07170	PHF5-like protein	17.9706	16.8309	10.9005	12.6073	20.5356	17.1643	14.9776	26.1046	22.2593	17.5772	14.7123	13.4322	14.08	17.1893	18.1418	15.5679	23.8018	22.0753	23.5765	23.6504	21.8117	20.9696	25.2228	23.8505	20.9992	19.1663	21.0158	25.0995	23.7839	23.6179	20.7355	23.4012	20.6644	19.0488	21.1398	20.7384
AT1G07175	unknown protein; FUNCTIONS IN: molecular_function unknown; INVOLVED IN: biological_process unknown; LOCATED IN: endomembrane system; BEST Arabidopsis thaliana protein match is: unknown protein (TAIR:AT2G29995.1); Has 30201 Blast hits to 17322 proteins in 780 species: Archae - 12; Bacteria - 1396; Metazoa - 17338; Fungi - 3422; Plants - 5037; Viruses - 0; Other Eukaryotes - 2996 (source: NCBI BLin…	0.15596	0.721963	0.438385	0	0.577781	0.300918	0.508553	0.510218	0.46088	0.698444	0.140242	0.924913	0.301365	0.973993	0.571239	0.472291	0.636322	0.300845	7.93565	4.20144	3.65736	4.78161	4.81387	6.07207	5.52333	6.70591	5.22405	9.2471	4.31562	4.26491	5.01071	4.74331	7.04044	6.92266	5.22769	6.84414
AT1G07180	alternative NAD(P)H dehydrogenase 1	11.174	10.2623	13.8152	9.43273	5.59452	3.53316	10.7669	4.39735	4.30026	9.73603	12.1078	11.7376	11.6315	4.92195	3.54475	13.9104	4.67348	2.38994	0.302085	0.29738	0.194521	0.107506	0.144308	0.337085	0.249927	0.201027	0.288482	0.336007	0.058805	0.204563	0.093881	0.301622	0.337689	0.290535	0.232953	0.314038
AT1G07190	BEST Arabidopsis thaliana protein match is: lon protease 1 (TAIR:AT5G26860.1); Has 106 Blast hits to 106 proteins in 47 species: Archae - 0; Bacteria - 34; Metazoa - 0; Fungi - 11; Plants - 56; Viruses - 0; Other Eukaryotes - 5 (source: NCBI BLink).	0	0	0	0	0	0	0	0	0	0	0	0	0	0	0	0	0	0	0	0	0	0	0	0	0	0	0	0	0	0	0	0.233463	0	0.224882	0	0
AT1G07200	Double Clp-N motif-containing P-loop nucleoside triphosphate hydrolases superfamily protein	5.52266	5.81364	4.61328	4.68843	6.55951	7.99758	5.1759	7.42675	8.3105	6.65253	5.06301	5.63625	4.64131	6.23103	7.89813	5.36915	6.74512	6.77087	16.6516	14.4957	15.2791	14.5722	16.3511	17.2832	12.6318	15.7473	17.7476	15.605	12.8078	13.4578	14.0845	14.5408	19.9446	12.2834	14.6513	17.4453
AT1G07210	Ribosomal protein S18	27.5855	21.3368	22.6484	21.1804	25.2772	22.5926	15.1436	19.1628	22.5981	25.0516	23.4865	23.8489	20.8493	24.1123	23.2004	16.6016	22.9374	24.518	49.8897	55.5259	49.7389	45.3386	52.4238	44.8633	43.3289	46.6723	46.4773	49.4064	45.7206	56.1472	48.4154	48.723	42.4657	46.7771	42.8635	42.6871
AT1G07220	Arabidopsis thaliana protein of unknown function (DUF821)	5.72436	7.77448	8.06186	5.56269	8.51781	10.9841	6.6912	7.39022	8.31827	6.54664	7.29574	9.32869	6.92474	10.7206	10.3448	7.39602	8.46881	8.41856	10.1446	10.5143	10.3784	9.89932	9.90039	10.4886	8.83558	10.7084	9.34114	10.455	8.47937	9.98747	10.5921	10.6822	10.5714	10.7096	9.42885	11.249
AT1G07230	non-specific phospholipase C1	19.5608	17.5313	16.5661	16.7808	18.8488	20.4158	18.7551	23.0605	23.571	18.0829	15.1834	19.314	15.3541	19.6577	20.9963	18.185	24.3561	22.62	24.3935	23.7083	25.0249	20.3221	23.3623	22.7697	21.1027	25.1137	24.3716	21.2328	19.0963	21.7291	21.9389	23.1838	24.1208	21.072	24.5152	24.0539
AT1G07240	UDP-glucosyl transferase 71C5	25.5243	26.3728	21.087	22.9314	28.9302	32.0845	30.805	42.2748	38.327	24.03	25.2556	24.8533	20.9019	30.1156	35.7099	33.0084	44.3515	34.479	29.7155	31.8277	35.8354	30.1822	29.888	34.4283	26.9307	32.1144	31.9504	26.2117	22.1984	31.6303	28.5322	28.1805	36.9229	27.1447	30.2365	32.1858
AT1G07250	UDP-glucosyl transferase 71C4	22.4156	23.0396	22.8878	24.1512	21.5687	19.5125	27.7776	23.1725	21.9691	23.4007	23.358	23.4692	23.9342	19.5733	20.0388	24.677	23.1965	20.8217	23.6326	23.4909	21.414	22.2355	24.2236	22.2174	24.6455	24.5497	22.8825	22.1644	17.0299	23.7787	21.5991	21.5369	23.9505	24.685	21.6244	22.3657
AT1G07260	UDP-glucosyl transferase 71C3	3.00282	2.22333	1.80383	1.21882	2.6914	2.47639	1.59902	2.27765	2.54045	1.95208	1.89448	2.44143	1.87174	1.83641	2.53675	1.61334	2.32187	2.45243	17.6614	19.0817	21.4331	17.0764	21.5418	19.9215	15.3563	17.6862	20.0795	16.947	12.3054	19.6283	16.6546	19.8187	20.53	14.5326	19.8761	18.3696
AT1G07270	Cell division control, Cdc6	0.660827	0.913471	0.77396	0.740699	0.795648	0.531266	0.538704	0.292754	0.630598	0.641207	0.519947	0.97975	0.611861	0.958044	0.463915	0.562829	0.561707	0.610807	1.71236	1.68956	1.1456	1.18186	1.03685	1.03231	0.938336	1.13318	0.857574	1.21205	1.14287	2.04806	1.49282	0.938927	1.06896	0.928859	1.22227	1.13434
AT1G07280	Tetratricopeptide repeat (TPR)-like superfamily protein	44.4337	45.0903	59.8524	74.912	46.7245	48.9743	50.1056	51.7648	46.3184	44.8481	43.1394	55.4641	57.4693	47.7113	45.6598	45.7316	49.484	49.9276	2.67329	2.85126	3.01336	2.38949	2.62538	2.89977	1.69736	1.5603	2.05816	2.2474	2.1784	3.1364	2.62763	2.5007	2.88412	1.69127	1.70848	2.41283
AT1G07290	golgi nucleotide sugar transporter 2	0.615198	0.753841	0.737473	0.376835	1.20659	0.93098	0.295005	0.562344	1.14961	0.551015	0.488114	1.28767	0.629343	0.419714	0.662736	0.54794	0.590595	0.523549	4.61798	4.22448	4.21579	3.96646	3.86477	4.35725	3.14356	3.04532	3.59395	3.57608	3.50481	4.43344	5.01397	4.4358	5.32562	5.39716	3.77015	4.21327
AT1G07300	josephin protein-related	2.95709	2.19372	2.83727	2.56607	3.16011	4.09631	1.90067	3.16266	3.65506	2.13923	2.1477	4.10317	3.62622	3.29776	3.29096	2.7123	4.17635	2.7424	7.07311	9.10662	9.16289	7.6714	7.33699	7.50311	6.15584	10.06	8.72209	6.43694	6.93808	7.58887	6.85138	6.34162	10.2172	7.16867	7.88219	8.96361
AT1G07310	Calcium-dependent lipid-binding (CaLB domain) family protein	23.6458	21.3727	16.8589	18.4722	22.4009	26.3455	24.9978	30.3262	28.5837	25.8166	23.8235	19.8461	17.8985	23.3287	23.3695	21.3861	33.7724	28.4385	24.2788	22.1719	22.8706	23.7465	24.8434	26.5681	29.9476	27.1583	28.9574	22.8704	19.0678	19.3515	21.4011	22.4023	27.7637	24.1071	25.4608	28.0041
AT1G07320	ribosomal protein L4	302.902	286.213	322.032	265.33	306.079	265.705	239.394	248.448	261.704	323.211	301.896	287.197	269.83	268.01	270.562	230.048	210.651	258.22	28.0952	25.3777	26.3373	27.5392	29.2204	25.0803	19.5847	20.7943	25.5525	26.1409	23.542	24.9501	25.2876	23.8783	22.93	19.0202	22.2722	23.4194
AT1G07330	unknown protein; BEST Arabidopsis thaliana protein match is: unknown protein (TAIR:AT2G29620.1); Has 597 Blast hits to 536 proteins in 121 species: Archae - 2; Bacteria - 47; Metazoa - 170; Fungi - 43; Plants - 98; Viruses - 0; Other Eukaryotes - 237 (source: NCBI BLink).	0	0.094017	0.156992	0.211489	0.090289	0.026124	0.066226	0.033221	0.030009	0.036382	0.109577	0.200742	0.137357	0.036239	0.059511	0.046128	0.062148	0.078354	0.065613	0	0	0.062268	0	0.043929	0.081426	0.02495	0	0	0.076636	0.088863	0	0.037436	0.036673	0.03606	0.036798	0
AT1G07340	sugar transporter 2	0	0	0.034842	0	0	0.031889	0	0	0	0	0	0	0.023952	0	0	0	0	0	0	0	0	0	0	0.017874	0	0	0	0	0	0	0	0.045696	0	0	0	0
AT1G07350	RNA-binding (RRM/RBD/RNP motifs) family protein	10.3685	11.428	14.1749	11.2644	8.6003	9.8556	16.1803	10.2201	11.5398	8.41841	10.0743	13.7621	9.99164	7.88088	8.34509	12.2537	10.9056	9.94844	23.2956	27.267	37.2617	36.0414	24.8215	26.7569	38.1148	27.4606	28.1389	25.2826	23.4068	32.1983	32.474	20.7499	28.4485	35.9818	26.496	27.1584
AT1G07360	CCCH-type zinc fingerfamily protein with RNA-binding domain	16.5061	15.4269	16.6075	14.7959	14.0085	15.5658	11.862	13.7831	14.1323	12.4124	15.4656	19.5924	12.4568	14.5274	13.5961	10.5478	15.3976	16.5645	23.7246	27.3886	23.8121	22.2873	23.0831	23.5874	22.3732	20.2626	22.7008	22.7872	23.2512	25.5804	21.2184	20.8002	21.3372	20.9364	21.1185	23.9582
AT1G07370	proliferating cellular nuclear antigen 1	13.4975	17.1778	19.8295	12.8096	13.989	8.5498	7.94484	7.00368	9.18837	12.2354	17.124	16.1221	17.5715	10.0046	11.7395	8.18101	5.82312	7.74801	25.4914	33.7186	27.7008	26.5359	25.0723	21.2565	23.2154	23.1693	23.5078	24.0679	28.2094	28.7701	22.5995	25.7436	19.5495	25.0869	20.7613	23.9573
AT1G07380	Neutral/alkaline non-lysosomal ceramidase	3.73318	3.23855	3.38905	2.65053	2.73957	3.19368	3.10152	3.00942	2.54685	2.81574	3.14812	4.21955	2.65767	3.09157	3.19269	3.59708	3.89897	3.44558	13.2147	12.8719	15.0255	12.8832	13.2099	14.1147	12.1266	12.1677	13.3937	12.9977	10.5818	12.1138	12.0693	12.9722	14.0303	12.7649	12.3629	12.8937
AT1G07390	receptor like protein 1	0.720236	1.13869	1.00395	0.59426	0.612383	0.888475	0.683386	0.502147	0.863564	0.634519	0.966161	1.24872	0.821346	1.01125	0.873576	0.795557	0.734646	0.854094	0.667532	0.795188	0.66095	0.461547	0.473772	0.646976	0.42604	0.420648	0.645278	1.02888	0.608886	0.61993	0.734975	0.794368	0.554325	0.419271	0.48134	0.528719
AT1G07400	HSP20-like chaperones superfamily protein	0.204889	0.98798	1.3678	0.800082	0.227714	0.560043	0.87688	0.921644	0.567628	0.642295	0.829075	0.405027	0.692843	0.274191	0.787974	0.775576	0.731458	0.494035	0.289591	0.766603	0.581221	1.60969	1.3913	0.738614	1.57445	0.566339	0.81272	1.51852	0.773119	0.72838	1.33711	0.660906	1.1099	1.72795	1.39211	0.917482
AT1G07410	RAB GTPase homolog A2B	1.60546	1.36679	2.25637	1.87357	1.39463	1.92269	1.8052	2.26388	1.92226	2.33049	1.44365	2.0246	2.5139	1.53111	1.66272	1.7603	1.2423	0.854321	10.5969	12.3038	13.5687	13.6634	10.0817	9.61939	13.6132	12.854	12.1022	11.3392	9.95736	11.3845	12.4505	9.84719	11.296	14.4982	13.0899	12.0481
AT1G07420	sterol 4-alpha-methyl-oxidase 2-1	28.623	26.5274	27.1715	26.6837	30.1155	25.9322	29.0163	33.2183	30.0715	31.3515	23.8258	27.5613	29.2811	29.9901	26.2474	27.5511	36.3666	28.4899	35.5235	39.5444	43.372	38.5347	36.9439	35.3106	35.3903	34.8732	34.5086	33.4357	33.1037	37.6422	41.8461	34.9007	31.2028	39.1509	32.8881	31.2958
AT1G07430	highly ABA-induced PP2C gene 2	0.046007	0.248469	0.19398	0.079847	0.170441	0.088768	0.112514	0.037628	0.101967	0.164828	0.12411	0.045474	0.13335	0.082091	0.202213	0.208983	0.140782	0.044373	0.260106	0.27542	0.487241	0.264476	0.198807	0.165853	0.27668	0.141299	0.243324	0.165322	0.057867	0.251623	0.485008	0.212006	0.249225	0.204213	0	0.164814
AT1G07440	NAD(P)-binding Rossmann-fold superfamily protein	43.5164	37.6049	40.2914	53.2355	43.7563	38.0468	55.0115	36.6933	32.647	46.7656	42.889	35.3824	56.0475	43.1842	32.9148	49.9661	33.3161	35.4367	0.898399	0.47925	0.560972	1.18846	1.08203	0.607569	1.14871	0.80749	1.06964	0.69647	0.169587	0.958642	1.28601	1.58435	0.730389	1.34657	0.916099	0.815079
AT1G07450	NAD(P)-binding Rossmann-fold superfamily protein	2.70075	1.71988	3.07274	3.64564	1.58816	0.716855	2.93552	0.771345	0.823439	2.03502	2.4671	2.37284	2.73361	0.917908	1.03632	2.88849	0.437267	0.785592	0	0	0	0	0	0	0	0	0	0	0	0	0	0	0.077409	0	0	0
AT1G07460	Concanavalin A-like lectin family protein	0	0	0	0.09336	0	0	0	0	0	0	0	0	0	0	0	0	0	0	0.564806	0.120762	0.610395	0.57724	0.796984	1.16353	1.79725	2.37906	1.73864	0.821532	0.135321	0.235366	0.81013	0.892388	1.35988	1.33713	1.99805	1.97524
AT1G07470	Transcription factor IIA, alpha/beta subunit	15.246	15.5367	13.2536	11.3197	13.7931	17.8281	11.9854	15.1141	15.0178	14.0692	13.3673	15.1498	10.9228	14.6445	15.6675	11.2131	15.9668	17.1947	29.0609	27.1694	26.9517	26.1835	27.1445	27.8234	23.3894	28.7623	27.6924	29.4922	21.7056	24.4949	26.685	27.4258	28.8056	25.3321	26.9588	23.0976
AT1G07473	unknown protein; BEST Arabidopsis thaliana protein match is: unknown protein (TAIR:AT1G07476.1); Has 22 Blast hits to 22 proteins in 6 species: Archae - 0; Bacteria - 0; Metazoa - 0; Fungi - 0; Plants - 22; Viruses - 0; Other Eukaryotes - 0 (source: NCBI BLink).	0	0	0.190726	0.235522	0.134065	0.116373	0.073751	0.073993	0.066838	0.081032	0	0	0.087409	0	0.066274	0	0.184561	0.130887	0.073069	0.2031	0	0.069344	0.167548	0.130456	0.181359	0.277858	0.159495	0.081275	0	0.197921	0.181665	0.208449	0.081681	0.16063	0.08196	0.162049
AT1G07476	unknown protein; FUNCTIONS IN: molecular_function unknown; INVOLVED IN: biological_process unknown; LOCATED IN: chloroplast; BEST Arabidopsis thaliana protein match is: unknown protein (TAIR:AT1G07473.1); Has 23 Blast hits to 23 proteins in 6 species: Archae - 0; Bacteria - 0; Metazoa - 0; Fungi - 0; Plants - 23; Viruses - 0; Other Eukaryotes - 0 (source: NCBI BLink).	0	0	0	0.097109	0	0	0	0	0	0	0.100628	0	0	0	0	0	0	0	0	0	0	0	0	0	0	0	0	0	0	0	0.112355	0	0	0.099345	0	0
AT1G07480	Transcription factor IIA, alpha/beta subunit	9.28604	10.0676	10.5062	9.4626	10.5529	12.4782	9.10374	11.632	11.957	11.9413	10.0238	11.0781	8.71769	11.696	11.8413	9.006	13.5371	15.1614	15.915	15.018	16.3755	15.0415	16.7978	17.5474	14.8569	14.5519	15.9666	16.3754	12.4941	14.4507	14.7262	15.4384	15.2883	14.2423	15.8903	14.7668
AT1G07485	unknown protein; FUNCTIONS IN: molecular_function unknown; INVOLVED IN: biological_process unknown; LOCATED IN: cellular_component unknown; EXPRESSED IN: shoot apex, embryo, leaf whorl, pedicel; EXPRESSED DURING: 4 anthesis, D bilateral stage; Has 5 Blast hits to 5 proteins in 3 species: Archae - 0; Bacteria - 0; Metazoa - 0; Fungi - 0; Plants - 5; Viruses - 0; Other Eukaryotes - 0 (source: NCBI …	1.38903	1.26652	0.842996	1.04099	0.795278	0.771539	1.69851	0.516384	0.932899	0.904812	1.24904	0.499248	0.854018	0.506964	0.832525	0.621398	0.644012	0	0.662922	1.32291	0.620906	1.06467	0.935433	0.546262	0.506271	0.581738	0.964679	0.680644	0.39707	0.759696	0.316954	1.22198	0.627046	0.224202	0.857978	1.30055
AT1G07490	ROTUNDIFOLIA like 3	0.520839	0.25115	0.686256	0.564959	0.241192	0.167489	0.424586	0.851953	0.288588	0.524812	0.585432	0.386101	0.37741	0.522757	0.095384	1.67582	0.597667	0.941899	0.946487	0.292312	0.393999	0.499016	0.241143	0	0.391532	0.399907	0.229553	0.350924	0.163776	0	0.784387	0.480017	0.23512	0.115593	0.117961	0
AT1G07500	unknown protein; Has 4 Blast hits to 4 proteins in 3 species: Archae - 0; Bacteria - 0; Metazoa - 0; Fungi - 0; Plants - 4; Viruses - 0; Other Eukaryotes - 0 (source: NCBI BLink).	0	0.143323	0	0	0	0	0.151436	0	0.13724	0.499155	0	0	0	0	0	0.140638	0	0	0.150036	0.973075	0.843158	0.142386	0	0.535741	0.620651	0.798748	0.654992	0	0.233654	0.203199	0.18651	0.342412	0.335438	0.329826	0.504872	0.16637
AT1G07510	FTSH protease 10	6.8492	7.83805	8.78031	7.34857	6.2108	7.97154	7.39398	6.70333	7.96056	5.7111	7.79526	9.17747	7.5865	7.1333	7.12715	7.76714	6.84008	7.40758	17.2898	17.5419	18.3294	18.2754	17.1603	18.792	18.4025	16.7405	17.6912	16.4896	14.7606	17.241	16.6449	17.0091	18.4091	18.4319	16.2262	17.4911
AT1G07520	GRAS family transcription factor	2.77779	6.09858	5.90841	9.3507	3.49473	4.60424	5.85108	3.30868	3.71869	3.23938	4.71067	6.92846	9.76249	6.22055	4.38381	7.33926	3.89825	3.63215	15.1023	15.4713	15.6823	13.332	13.6723	16.2102	14.7744	14.4059	14.6694	15.0731	11.1147	13.3367	14.3751	15.0512	14.6436	15.9875	12.2277	13.0733
AT1G07530	SCARECROW-like 14	11.7878	14.2436	11.3609	12.5066	12.3232	15.0084	14.5364	13.2961	13.9825	10.9207	12.4743	13.5634	12.2148	13.9419	12.1177	15.4868	13.5381	13.9729	19.7558	19.5386	19.3091	16.3	20.0438	22.7935	19.1807	22.5972	20.7814	19.4144	16.6375	18.324	17.4966	19.5993	21.1228	19.1984	19.8362	21.5708
AT1G07540	TRF-like 2	0	0	0	0	0	0.028402	0	0	0	0	0	0.043648	0	0	0	0.033432	0.022522	0	0	0.033045	0	0	0	0	0	0	0	0	0	0	0	0	0	0	0	0
AT1G07550	Leucine-rich repeat protein kinase family protein	0	0.011944	0	0	0	0	0	0	0	0	0	0	0	0	0.02268	0	0	0	0.712669	1.51753	1.49895	0.961104	1.75838	1.79696	0.993041	1.8162	1.38276	0.959581	1.03197	0.98213	0.901464	1.46952	2.06853	0.865794	1.45852	1.77461
AT1G07560	Leucine-rich repeat protein kinase family protein	0	0.024654	0	0	0	0	0.02605	0	0	0.057243	0.028735	0	0.030874	0	0.058521	0	0	0	5.5231	5.55963	6.2004	5.84157	6.13496	6.42797	5.4129	5.96706	5.25796	6.10025	5.00399	5.55769	4.15476	5.46309	6.83763	5.00697	4.37131	6.00993
AT1G07570	Protein kinase superfamily protein	5.53233	6.4112	5.80771	4.7028	5.52123	5.50421	7.36317	5.89135	6.25586	6.39112	5.66512	5.71371	5.34511	4.35151	4.87976	6.44495	5.78121	5.46657	6.40144	5.50861	5.36369	4.75966	5.58981	4.99815	3.78728	5.28461	5.34769	5.41628	5.05555	5.65632	3.55941	5.26522	5.50455	4.83113	5.50286	5.2985
AT1G07580	pre-tRNA	0	0	0	0	0	0	0	0	0	0	0	0	0	0	0	0	0	0	0	0	0	0	0	0	0	0	0	0	0	0	0	0	0	0	0	0
AT1G07590	Tetratricopeptide repeat (TPR)-like superfamily protein	133.04	137.541	150.69	86.7662	152.576	94.6963	152.99	118.075	112.033	149.572	119.042	110.675	137.244	92.8697	136.155	138.636	136.785	99.4428	647.422	746.803	809.116	870.557	807.698	738.427	721.678	682.89	683.247	633.988	622.248	650.709	653.11	713.829	741.773	610.786	629.487	639.854
AT1G07600	metallothionein 1A	0	0	0	0	0	0	0	0	0	0	0	0	0	0	0	0	0	0	0	0	0	0	0	0	0	0	0	0	0	0	0	0	0	0	0.548774	0
AT1G07610	metallothionein 1C	20.7615	13.9716	23.6517	8.17472	15.7895	10.8234	9.76711	6.8818	8.10826	22.8552	19.0802	16.5432	15.729	7.75175	16.7497	7.68584	10.9149	8.64486	240.147	286.903	284.012	334.879	345.989	259.284	205.467	177.359	215.578	227.183	239.163	274.619	243.065	307.497	260.194	162.874	180.959	215.917
AT1G07615	GTP-binding protein Obg/CgtA	4.84049	5.19677	4.46336	3.68926	4.80096	5.5016	3.44489	5.25756	6.18714	5.39069	3.91508	5.79695	2.69714	4.95829	6.62273	3.74216	6.00841	5.6567	11.294	10.3875	9.28017	8.12699	8.50592	9.76817	6.69139	7.28375	8.1573	9.52525	7.69897	9.83313	8.40837	9.77197	9.82728	6.82086	7.26218	8.57846
AT1G07620	GTP-binding protein Obg/CgtA	0.631133	1.85349	2.51799	0.795015	0.663731	2.44858	0.912819	1.68176	1.77483	0.492347	1.15335	2.57576	1.18021	0.926347	2.31167	2.32741	2.40891	1.66908	2.71314	2.62041	3.31123	2.5592	2.51362	2.78896	4.04043	3.87674	4.13956	2.08503	1.74131	3.05096	1.71702	3.00216	4.3196	2.65685	3.6519	3.88373
AT1G07630	pol-like 5	7.99803	11.5683	10.5366	8.69495	8.57748	12.5549	7.541	10.0681	10.1123	7.56424	7.28848	12.981	8.29785	10.0249	12.6878	10.7826	10.7679	10.5443	17.2547	16.6161	16.8108	14.5098	15.4527	16.4868	17.0732	18.2664	17.8118	14.8363	12.4679	16.9492	13.6709	16.5563	18.5776	15.2647	15.1235	15.9604
AT1G07640	Dof-type zinc finger DNA-binding family protein	12.6973	12.6899	14.8446	13.3514	13.7938	18.2943	13.8318	16.3901	16.8249	12.8296	10.2799	14.292	15.5201	14.4726	15.905	15.5139	17.7678	17.2802	12.0617	14.7596	17.7405	14.5464	13.8914	15.2632	15.112	17.0975	14.7373	12.1374	12.9583	17.0028	15.4022	12.2852	15.4007	14.5614	14.5731	14.6091
AT1G07645	dessication-induced 1VOC superfamily protein	0	0	0	0	0	0	0	0	0	0.059899	0	0	0	0	0	0	0	0	0	0.100088	0	0.102518	0.082568	0	0.178747	0.082157	0	0	0	0	0	0	0	0	0	0.119786
AT1G07650	Leucine-rich repeat transmembrane protein kinase	22.0493	23.3607	20.1174	20.2524	31.4065	39.8	17.6602	34.0072	38.2938	26.5477	22.2648	24.3065	18.4511	31.9153	37.7677	24.4008	39.5119	37.6637	8.12567	8.33102	9.16014	8.28395	7.49004	7.84442	6.99641	8.65916	8.08591	8.22632	8.10783	8.7644	7.63325	8.16179	9.49674	7.819	7.83724	8.03914
AT1G07660	Histone superfamily protein	29.8469	28.8745	26.6681	24.6355	29.9756	28.0443	26.5171	28.1773	28.9409	29.9702	27.0484	31.0566	31.653	25.016	30.0633	28.3335	28.1251	28.506	36.3475	39.0422	38.0568	37.3986	37.6059	34.4645	30.8897	32.191	35.6614	36.868	32.7017	37.0478	36.8142	35.1367	32.842	35.3977	35.6474	32.5257
AT1G07670	endomembrane-type CA-ATPase 4	9.20297	13.6629	12.8678	10.877	9.82117	12.2101	12.7798	10.8119	11.2938	9.70304	12.8434	15.2033	11.8706	10.9298	11.285	14.8469	11.4236	10.893	42.2691	44.4143	45.3454	42.2419	44.7858	46.3275	50.0801	51.4497	48.3052	43.9909	41.8734	47.2706	45.0605	43.4427	42.6858	53.2041	51.2328	47.1143
AT1G07680	unknown protein; FUNCTIONS IN: molecular_function unknown; INVOLVED IN: biological_process unknown; LOCATED IN: endomembrane system; BEST Arabidopsis thaliana protein match is: unknown protein (TAIR:AT5G23903.1); Has 7 Blast hits to 7 proteins in 2 species: Archae - 0; Bacteria - 0; Metazoa - 0; Fungi - 0; Plants - 7; Viruses - 0; Other Eukaryotes - 0 (source: NCBI BLink).	0	0	0	0	0	0	0	0	0	0	0	0	0	0	0	0	0	0	0.096177	0.089109	0	0.091273	0.147022	0.343424	0.954847	0.8046	0.594811	0.213953	0	0.390768	0.059779	0.43899	0.215024	0.105714	0.755151	0.639885
AT1G07690	FUNCTIONS IN: molecular_function unknown; INVOLVED IN: biological_process unknown; LOCATED IN: endomembrane system; EXPRESSED IN: root; CONTAINS InterPro DOMAIN/s: Orthoreovirus membrane fusion p10 (InterPro:IPR009854); BEST Arabidopsis thaliana protein match is: unknown protein (TAIR:AT1G54950.1); Has 11 Blast hits to 11 proteins in 4 species: Archae - 0; Bacteria - 2; Metazoa - 0; Fungi - 0; Pl…	0	0.059718	0.108784	0	0	0.099563	0	0	0	0	0.069601	0	0.149566	0	0	0	0.078951	0	0.312574	0.173763	0.058553	0.771257	0.621168	0.837096	0.310325	0.570534	0.272913	0.903953	0	0.253999	0.388562	0.570687	0.908478	0.961993	1.26218	0.901171
AT1G07700	Thioredoxin superfamily protein	18.4596	24.6215	29.1192	24.5516	19.2701	19.9469	24.4665	15.9164	18.3415	19.3622	23.2481	26.5437	27.8562	19.1031	20.312	26.7648	15.8697	16.8137	7.75522	9.1642	10.7013	11.1184	8.97059	7.83003	10.0017	7.00201	6.45739	7.56512	8.00852	10.1662	8.66102	7.71375	9.45737	8.00001	5.32628	5.84033
AT1G07702	snoRNA	0	0	0	0	0	0	0	0	0	0	0	0	0	0	0	0	0	0	0	0	0	0	0	0	0	0	0	0	0	0	0	0	0	0	0	0
AT1G07705	NOT2 / NOT3 / NOT5 family	8.48131	9.79676	9.40753	9.57193	8.11349	10.1568	7.67199	8.2085	7.92406	8.8745	9.94763	11.6316	8.51959	8.95418	10.535	7.93819	8.81453	9.40179	11.3045	12.6693	12.6013	11.8218	12.3222	12.4726	10.6061	11.1087	10.7218	11.6377	11.4138	13.1705	12.4912	11.4811	11.0156	11.059	10.5593	12.6644
AT1G07710	Ankyrin repeat family protein	0.128055	0.039519	0.143979	0.177796	0.189761	0.065887	0.083512	0.209465	0.151367	0.183513	0.253329	0.253142	0.173211	0.251342	0.15009	0.077558	0.313482	0.172912	1.59275	1.55237	1.4143	1.78637	1.47035	1.49569	1.47176	1.60463	1.23413	0.920315	1.61066	1.79294	1.3114	0.944152	1.66486	1.79616	1.09049	1.58266
AT1G07720	3-ketoacyl-CoA synthase 3	15.915	15.3441	23.7064	20.0606	26.0285	19.5601	16.3073	21.7383	20.5287	19.2281	18.9282	16.3047	22.8739	24.936	23.2659	19.7178	19.4565	15.955	0.375298	0.764984	0.738174	0.943831	1.10438	0.569541	0.450222	0.685022	0.750929	0.313081	0.584459	0.584523	0.699801	0.835094	0.461484	0.474389	0.841922	0.707466
AT1G07725	exocyst subunit exo70 family protein H6	0.473432	1.94373	0.73667	0.498864	0.388366	1.18533	0.441075	0.954182	0.199864	2.04447	1.4444	1.7715	0.996503	0.422379	0.730779	0.512031	1.19002	1.32094	1.05152	2.97338	0.268603	0.544315	1.32561	0.292577	0.384141	0.810103	1.54011	1.74681	1.50996	0.536358	4.14215	0.264913	0.427439	1.86128	1.60836	1.12058
AT1G07728	other RNA	0	0	0	0	0	0	0	0	0	4.48449	0	2.76872	0	6.21828	7.82022	6.74616	0	0	0	0	0	0	0	0	0	0	0	0	0	0	0	0	0	0	0	0
AT1G07730	Disease resistance-responsive (dirigent-like protein) family protein	0.107173	0	0.100416	0.031	0	0.045952	0.058245	0	0	0	0	0.07062	0.103546	0.031872	0	0	0	0.068912	0	0.053466	0.081073	0.054764	0.13232	0.103027	0.262583	0.043887	0.083973	0.192558	0	0.078154	0.143469	0.098773	0.322536	0.126856	0.161818	0
AT1G07740	Tetratricopeptide repeat (TPR)-like superfamily protein	1.98136	1.86837	2.21007	1.81488	1.99237	2.18455	1.06398	1.9806	1.90525	2.16901	1.54129	1.83405	1.01793	1.50114	1.83157	1.60718	1.89269	2.10818	6.92179	7.2251	6.86375	6.09881	7.52326	6.45112	7.37636	8.48074	6.89368	6.75257	6.66546	5.91709	7.08885	6.63762	6.36045	7.5244	7.46482	6.33746
AT1G07745	homolog of RAD51 D	3.75175	3.98807	3.2223	2.99038	2.82099	3.75348	3.39824	4.38672	3.75721	4.92849	3.32365	4.34004	3.51739	3.12403	2.95191	2.7141	4.16698	3.9938	4.08508	3.30659	3.57389	3.47207	2.93364	3.78697	2.93406	3.36289	3.44589	3.94462	2.76143	4.68142	2.90182	3.45771	3.36219	3.33061	3.04635	3.33514
AT1G07747	Bifunctional inhibitor/lipid-transfer protein/seed storage 2S albumin superfamily protein	0	0.111971	0	0	0	0	0	0	0	0	0	0	0	0	0	0	0	0	0	0	0	0	0	0	0	0	0	0	0	0	0	0	0	0	0	0
AT1G07750	RmlC-like cupins superfamily protein	12.3264	13.6152	11.7778	10.0808	12.1993	10.4753	19.2052	12.9824	12.8189	11.9935	11.722	10.0506	10.9953	9.78401	14.4214	14.6804	12.6936	10.3207	64.1259	63.7714	67.6644	67.6987	75.0531	72.1205	81.3979	88.2613	83.2926	61.8998	47.5156	52.6393	64.1342	65.4101	69.6822	71.2981	77.9535	73.4899
AT1G07760	pre-tRNA	0	0	0	0	0	0	0	0	0	0	0	0	0	0	0	0	0	0	0	0	0	0	0	0	0	0	0	0	0	0	0	0	0	0	0	0
AT1G07770	ribosomal protein S15A	339.66	326.109	312.438	216.875	331.556	262.839	209.025	218.819	250.467	336.312	314.824	279.883	272.473	297.244	311.189	184.037	187.517	265.082	491.671	574.421	489.738	435.401	487.586	447.52	382.992	364.691	423.63	494.943	507.667	492.431	476.887	480.935	393.696	346.488	358.681	398.808
AT1G07780	phosphoribosylanthranilate isomerase 1	7.40553	8.21202	7.65606	5.48957	7.83062	5.21496	4.70679	5.52292	5.87905	9.57837	8.39731	8.65955	7.15492	7.16685	7.06154	5.87258	5.19797	6.63413	15.5104	15.5354	14.0147	11.9489	12.7075	12.0361	10.5343	9.52947	11.4624	15.4931	12.2195	12.8235	14.3159	14.2518	13.3042	10.8308	9.23325	11.3087
AT1G07790	Histone superfamily protein	42.8867	48.9244	54.6339	33.9817	42.8214	36.9859	48.8895	36.5292	39.1387	49.7614	52.0206	58.4273	49.9662	30.0264	40.8245	36.8523	30.7032	41.8616	71.4522	90.0995	86.4845	76.4225	76.6992	70.2334	77.8112	66.4567	73.6866	70.7711	69.3028	83.6002	76.7914	71.1774	64.4476	71.6151	74.8998	71.2208
AT1G07795	unknown protein; BEST Arabidopsis thaliana protein match is: unknown protein (TAIR:AT2G28725.1); Has 38 Blast hits to 38 proteins in 11 species: Archae - 0; Bacteria - 0; Metazoa - 0; Fungi - 0; Plants - 38; Viruses - 0; Other Eukaryotes - 0 (source: NCBI BLink).	0	0	0	0	0	0	0	0.050124	0	0	0	0.121152	0	0.054677	0	0	0.125025	0	2.67292	1.83445	2.22534	2.86546	2.27	3.84426	3.84949	4.40449	3.70954	3.24836	1.23336	2.14521	2.7074	2.71118	2.0473	5.98475	4.16409	3.67746
AT1G07810	ER-type Ca2+-ATPase 1	10.9779	11.0411	9.00712	10.0549	11.5326	13.9596	10.7117	13.453	14.2966	10.9774	10.5804	11.3584	10.0409	12.7249	13.5197	9.68568	15.5596	14.7819	26.3967	26.0124	25.9074	25.2522	26.5029	29.1536	26.6362	29.0713	28.0861	26.4634	23.2585	27.1	26.2294	26.6424	27.5773	26.1721	25.5827	27.5481
AT1G07820	Histone superfamily protein	120.938	95.5095	100.594	75.6128	107.757	89.2763	87.929	97.697	97.1084	125.147	100.072	94.1954	86.117	83.8516	105.993	76.3854	82.5297	104.803	148.314	151.9	138.439	142.327	156.788	131.987	145.713	139.594	148.313	147.938	130.64	152.087	135.468	143.35	120.376	144.215	142.254	130.812
AT1G07830	ribosomal protein L29 family protein	19.8168	16.9964	14.8587	11.7345	18.9094	18.0268	13.5891	20.7521	19.6172	18.8504	17.9522	17.9832	14.6804	17.3728	20.8205	13.5136	20.3136	20.4886	47.7775	56.1889	49.2876	43.4947	49.2977	45.2032	41.5325	33.7085	44.472	47.3115	44.2842	48.2479	41.5204	42.7814	45.7725	36.4943	37.3309	43.5547
AT1G07840	Sas10/Utp3/C1D family	11.3571	10.2788	7.75062	8.22065	9.16329	11.3252	8.25676	10.5836	10.2258	10.4901	10.4334	8.41906	7.96579	10.8874	10.3395	8.1434	11.6957	12.9813	18.0366	19.2241	18.9793	18.6027	15.7072	16.0027	14.5028	14.5391	14.5031	17.8302	17.5813	20.6352	17.9261	15.6753	15.7504	14.3962	14.2954	14.4501
AT1G07850	Protein of unknown function (DUF604)	0	0.039665	0.036128	0	0	0	0	0.021024	0	0.046047	0	0	0	0.045867	0	0	0	0.049586	0.041523	0	0.019446	0	0.11108	0.037067	0.034353	0	0	0	0	0	0	0	0	0.04564	0	0.046043
AT1G07860	BEST Arabidopsis thaliana protein match is: Protein kinase superfamily protein (TAIR:AT1G07870.2); Has 7 Blast hits to 7 proteins in 4 species: Archae - 0; Bacteria - 0; Metazoa - 0; Fungi - 0; Plants - 7; Viruses - 0; Other Eukaryotes - 0 (source: NCBI BLink).	0	0	0	0	0	0	0	0	0	0	0	0	0	0	0	0	0	0	0	0	0	0	0	0	0	0	0	0	0	0	0	0	0	0	0	0
AT1G07870	Protein kinase superfamily protein	3.50173	3.69325	3.80891	3.42661	4.31966	3.42614	3.62899	3.07722	3.64658	3.83709	3.78527	5.13648	4.64295	4.83574	3.75226	5.44314	3.00183	3.50316	9.4023	8.6417	9.63771	10.5647	8.73876	9.64227	10.5544	11.0522	10.0372	7.29558	8.45745	10.3705	8.58369	9.06386	9.83779	11.5417	9.93883	9.30827
AT1G07880	Protein kinase superfamily protein	5.03582	3.74813	3.5804	3.26459	3.81901	2.26716	2.87363	2.7619	3.28267	3.87367	3.35626	2.78151	3.03372	3.56779	3.51537	3.20696	3.47474	2.97135	13.2065	12.4134	11.2491	16.393	15.0498	10.2516	9.02605	8.84308	10.3053	12.8534	9.5755	12.0861	13.0266	16.0802	9.97577	10.3611	10.0903	12.7077
AT1G07885	unknown protein; FUNCTIONS IN: molecular_function unknown; INVOLVED IN: biological_process unknown; LOCATED IN: cellular_component unknown; Has 0 Blast hits to 0 proteins in 0 species (source: NCBI BLink).	0	0	0	0	0	0	0	0	0	0.608725	0	0	0	0	0	0	0	0	0	0	0	0	0	0	0	0	0	0	0	0	0	0	0	0	0	0
AT1G07890	ascorbate peroxidase 1	254.148	319.105	316.854	248.698	279.467	292.96	284.59	223.088	247.56	232.852	260.211	318.014	277.818	280.88	288.585	278.415	241.347	227.369	491.31	502.837	495.055	557.396	515.099	469.563	599.471	575.209	561.117	487.016	407.384	482.318	526.155	475.927	442.391	608.525	558.863	502.787
AT1G07900	LOB domain-containing protein 1	0.580518	1.34365	2.95757	0.692663	0.698955	0.933405	0.76901	0.178045	0.804139	0.129988	0.783015	3.72962	0.981528	1.29479	1.75418	0.98886	0.296066	0.41993	0.117215	0.108602	0.109786	0.556195	0.492753	0	1.40616	0.401157	0.298499	0	0	0.238124	0.437132	0.401265	0.393091	0.644192	0.591647	0.259953
AT1G07901	unknown protein; Has 30201 Blast hits to 17322 proteins in 780 species: Archae - 12; Bacteria - 1396; Metazoa - 17338; Fungi - 3422; Plants - 5037; Viruses - 0; Other Eukaryotes - 2996 (source: NCBI BLink).	4.91733	4.00461	4.79931	4.03004	6.27478	3.33829	2.4497	4.91544	6.86199	8.07456	3.93043	4.32029	5.80669	4.87451	5.00301	4.13641	4.45841	7.90456	5.9573	7.56381	6.61301	4.6066	5.56521	3.93927	3.46834	6.87997	4.17397	5.89001	5.15413	7.47057	5.48558	6.54612	6.90608	2.66771	7.42459	6.36121
AT1G07910	RNAligase	4.11796	4.79744	5.15815	4.7348	4.50043	5.40952	4.03673	6.25595	5.31635	3.99262	4.37871	5.36252	4.26706	3.78411	4.84163	4.21654	6.04851	7.05978	7.10083	6.74852	7.12583	5.79188	5.52907	6.3611	5.29693	5.49526	5.43877	6.46469	5.63272	7.66878	5.88126	5.66435	7.06402	5.10886	5.9223	5.64265
AT1G07920	GTP binding Elongation factor Tu family protein	213.347	249.083	238.269	174.7	182.289	202.452	166.295	168.392	194.331	196.883	221.377	251.885	169.119	180.155	204.025	147.09	150.76	169.234	395.63	495.684	425.936	383.148	392.129	366.915	380.891	367.471	398.216	357.293	348.279	380.836	368.927	375.665	351.208	346.456	347.478	360.098
AT1G07930	GTP binding Elongation factor Tu family protein	183.265	209.315	197.849	140.023	155.959	173.223	134.727	134.695	159.077	152.005	190.316	210.016	135.787	153.308	181.067	115.524	134.295	150.678	309.184	397.605	333.315	301.114	304.459	274.321	286.31	274.799	325.588	296.983	298.849	314.296	314.793	276.024	256.618	271.874	264.387	279.538
AT1G07940	GTP binding Elongation factor Tu family protein	168.797	180.32	184.747	127.036	139.956	154.002	120.062	135.761	146.919	141.587	180.566	186.783	139.269	134.229	165.11	112.437	110.578	121.536	323.781	396.535	329.374	299.611	312.644	282.052	289.443	281.541	313.41	299.391	276.574	297.585	285.579	295.103	263.525	270.991	262.071	276.412
AT1G07950	Surfeit locus protein 5 subunit 22 of Mediator complex	16.1203	16.853	17.1212	13.4419	21.7095	19.2159	16.6085	21.4727	18.4653	18.9064	16.9981	15.622	16.2343	17.7549	20.6174	16.6168	21.2097	21.1189	25.8274	30.8059	29.4735	31.1111	32.0909	26.0846	29.2626	28.1898	29.9622	25.803	26.7484	30.4416	30.261	29.8105	28.9189	26.384	27.1623	27.3225
AT1G07960	PDI-like 5-1	13.1837	15.0439	15.3264	12.0619	17.1488	13.6923	11.915	15.3618	14.1168	14.0533	13.0259	12.6448	13.1779	14.9857	16.4777	13.2094	14.3108	16.1065	40.0942	43.7737	39.2768	39.8714	42.1599	36.8948	40.7628	38.4111	36.8816	39.128	34.3111	42.0523	37.0623	39.2414	37.2665	38.666	39.9887	35.4217
AT1G07970	CONTAINS InterPro DOMAIN/s: Cytochrome B561-related, N-terminal (InterPro:IPR019176); Has 215 Blast hits to 213 proteins in 79 species: Archae - 0; Bacteria - 6; Metazoa - 131; Fungi - 22; Plants - 42; Viruses - 0; Other Eukaryotes - 14 (source: NCBI BLink).	6.45677	5.97522	4.88725	5.66259	5.61108	5.40071	5.34754	4.50833	4.85893	5.15253	5.34278	4.51487	5.01053	4.93319	5.43433	4.1862	4.57163	5.34971	9.22312	8.77669	7.69027	7.94997	7.72798	8.19625	6.52907	6.44488	6.99326	7.99108	8.57482	7.70137	8.55156	8.02397	6.91479	7.08876	6.40943	7.41283
AT1G07980	nuclear factor Y, subunit C10	10.3654	7.99716	9.28926	8.73985	10.323	9.68941	7.83406	10.9487	10.541	9.47191	8.41506	11.4066	8.75773	9.24762	10.9747	8.13327	12.285	11.0092	15.8622	16.2982	14.6346	15.2464	14.7923	14.4928	13.6842	12.837	13.1689	13.9112	10.5566	16.4334	13.904	14.0008	15.9889	13.5606	12.1656	11.463
AT1G07985	Expressed protein	0.834833	1.28819	0.312882	0.24148	0.57732	0.28636	0.952775	0.36415	1.35686	0.099698	1.00093	0.715135	0.483949	0.39723	0.407702	0.589892	0.681229	1.28831	1.52833	1.95744	3.07343	2.60219	3.81366	2.9694	1.11568	1.29909	1.43906	2.29993	1.68007	2.49602	3.29683	4.30865	3.16567	1.08698	1.81512	0.996891
AT1G07990	SIT4 phosphatase-associated family protein	12.0716	15.652	14.5898	14.608	13.8375	18.6	14.5324	17.4041	18.2404	13.3638	13.5978	16.2691	12.3442	15.2112	16.8322	14.9667	20.4876	17.7906	23.7875	25.4311	24.8594	24.5156	25.1362	25.1768	21.8531	23.0227	21.3915	22.1932	19.5087	26.1729	23.8498	23.0863	25.9026	23.1702	21.9763	24.3155
AT1G08000	GATA transcription factor 10	5.64407	5.27762	5.7391	4.96545	5.49234	5.80465	4.77065	5.33935	4.61167	4.98533	4.88812	4.91023	5.07613	5.24427	4.2679	4.48956	4.66926	5.36841	4.64252	6.44233	5.6862	5.90099	6.43854	4.87568	5.05751	4.56924	4.64649	5.86482	6.24845	6.4298	6.68511	5.34553	4.97834	6.37281	5.44301	5.93994
AT1G08005	BEST Arabidopsis thaliana protein match is: SIT4 phosphatase-associated family protein (TAIR:AT1G07990.1); Has 17 Blast hits to 17 proteins in 3 species: Archae - 0; Bacteria - 0; Metazoa - 0; Fungi - 0; Plants - 17; Viruses - 0; Other Eukaryotes - 0 (source: NCBI BLink).	0	0.575851	0.524496	0.43179	0.737359	0.320024	0.202816	0	0	0.222837	0.447437	0.983637	0	0	0	0.188354	0.253771	0	0	0	0.188205	0.190695	0	0	0	0.152822	0	0	0	0	0.24979	0	0	0	0	0.445634
AT1G08010	GATA transcription factor 11	8.09267	8.00474	7.64499	6.61098	5.16151	7.18761	6.52463	6.9339	7.48979	6.87665	7.7302	6.82686	6.8164	8.17207	6.1454	6.57557	7.22654	8.37715	13.7187	14.9954	13.7686	15.5185	11.2725	13.4434	13.6477	13.2922	14.4063	14.3271	12.3414	12.9377	16.2799	13.4962	10.5181	14.2632	13.4275	13.5131
AT1G08030	tyrosylprotein sulfotransferase	8.56799	7.81708	8.41014	7.4547	7.77586	8.61567	7.4096	9.76968	8.47329	7.97862	8.0102	8.75992	8.93504	8.35183	8.11952	8.42569	9.54862	8.74474	18.6731	16.402	18.5527	16.3659	14.3984	16.1136	12.9953	13.4775	14.8785	18.4283	14.426	17.4053	15.953	17.1299	18.8479	14.6289	15.4008	14.413
AT1G08032	unknown protein; FUNCTIONS IN: molecular_function unknown; INVOLVED IN: biological_process unknown; LOCATED IN: cellular_component unknown; Has 0 Blast hits to 0 proteins in 0 species (source: NCBI BLink).	0	0	0	0	0	0	0	0	0	0	0	0	0	0	0	0	0	0	0	0	0	0	0	0	0	0	0	0	0	0	0	0	0	0	0	0
AT1G08035	unknown protein; BEST Arabidopsis thaliana protein match is: unknown protein (TAIR:AT2G28330.1); Has 10 Blast hits to 10 proteins in 3 species: Archae - 0; Bacteria - 0; Metazoa - 0; Fungi - 0; Plants - 10; Viruses - 0; Other Eukaryotes - 0 (source: NCBI BLink).	0.361568	0.334751	0.254081	0.062751	0.214319	0	0.17685	0.118286	0.053424	0.129538	0	0.071475	0.2096	0.322578	0.264865	0.218986	0	0.139492	0.350429	0.162339	0.054703	0.221708	0.089281	0.20855	0.434885	0	0.297466	0.38978	0.454776	0.1582	0.145207	0.266584	0.326443	0.064196	0.131022	0.19429
AT1G08040	Protein of unknown function (DUF707)	15.6997	12.9467	13.872	12.9537	14.7408	13.9376	13.9104	14.0822	14.5458	15.7215	14.6034	12.9738	13.1045	15.5681	13.9894	14.3214	12.7586	15.465	22.6162	21.3588	22.6041	22.6073	20.2415	20.6903	21.3769	20.046	20.1005	18.89	18.6786	23.7045	21.034	21.5615	20.9829	22.2313	17.7669	18.0251
AT1G08050	Zinc finger (C3HC4-type RING finger) family protein	2.04067	4.00636	2.90645	1.07515	2.43001	6.69122	1.78237	2.66741	2.5037	1.0934	2.22822	5.38471	1.4083	2.92598	6.24648	1.44837	2.3231	2.68872	6.87227	5.20836	5.34784	6.20067	6.84988	7.88198	8.03545	7.86785	8.64067	6.49821	3.66675	5.06227	5.43309	6.24671	8.2909	7.48903	6.8171	7.44097
AT1G08060	ATP-dependent helicase family protein	3.09516	3.66028	3.57453	3.46192	2.72565	3.42246	2.68345	3.05535	3.32218	2.55069	3.35924	3.93067	2.58597	2.69348	3.08042	2.59294	3.75227	3.9518	4.54376	3.55015	4.35173	3.71899	3.75093	4.39913	3.79313	4.15304	4.09991	4.26769	4.07653	4.25285	4.171	4.06258	4.43794	4.0146	4.28643	4.21479
AT1G08065	alpha carbonic anhydrase 5	0	0	0	0	0	0	0	0	0	0	0	0	0	0	0	0	0	0	0	0	0	0	0	0	0	0	0	0	0	0	0	0	0	0	0	0
AT1G08070	Tetratricopeptide repeat (TPR)-like superfamily protein	1.35053	1.34922	1.10722	1.17195	1.0648	1.24722	0.733968	0.977108	1.0617	1.17862	1.33898	1.57447	1.15427	1.37482	1.30642	1.14043	1.14796	1.28588	1.44038	0.984707	0.877562	0.875903	0.908533	0.861369	0.78674	0.914651	0.854691	1.07327	0.43556	0.833336	0.817043	0.989365	1.03174	0.753176	0.62743	1.03895
AT1G08080	alpha carbonic anhydrase 7	0.194632	0	0.136772	0	0.072105	0.062589	0.079332	0	0.071895	0	0.131262	0.048094	0	0.130233	0.071288	0	0.099263	0	0	0	0.073617	0.335659	0.150188	0.245574	0.065027	0.059777	0.114376	0	0	0.479021	0.439677	0.179378	0.043931	0.086392	0.352647	0.348622
AT1G08090	nitrate transporter 2:1	13.3751	8.14678	6.78642	2.2144	7.07399	11.3329	3.31764	4.24609	5.4607	10.6793	7.10154	6.47958	3.59195	6.3393	10.652	2.84792	4.48774	4.05254	591.103	585.431	659.777	706.867	690.946	621.393	669.127	487.847	681.627	543.707	400.489	663.347	552.786	579.038	654.058	523.597	403.486	587.269
AT1G08100	nitrate transporter 2.2	0	0.037739	0.05156	0	0	0.031459	0	0	0	0	0.087969	0	0.094518	0.04364	0.143328	0	0	0	6.47901	4.6486	7.86298	8.60439	7.79053	6.63015	8.28563	4.46179	9.21262	5.03141	3.47609	10.9952	6.75266	6.9875	8.74415	5.55822	3.38994	8.08243
AT1G08110	lactoylglutathione lyase family protein / glyoxalase I family protein	66.1706	56.6753	59.6964	60.8036	64.6256	68.982	67.704	73.6092	70.0223	60.8762	59.4406	57.7642	67.5995	64.3275	66.3771	71.0375	79.8731	80.038	72.4168	76.4559	79.9564	77.8705	71.4848	70.5604	65.9838	59.1981	67.1327	70.1033	66.5998	77.6459	65.1423	70.0446	72.3211	63.2869	57.4584	63.1478
AT1G08115	snRNA	0	0	0	0	0	0	0	0	0	8.31924	0	5.86539	0	3.22259	3.21304	1.75797	0	0	0	0	0	0	0	0	0	0	0	0	0	0	0	0	0	0	0	0
AT1G08120	BEST Arabidopsis thaliana protein match is: Protein kinase superfamily protein (TAIR:AT5G26110.1); Has 235 Blast hits to 235 proteins in 96 species: Archae - 21; Bacteria - 0; Metazoa - 117; Fungi - 8; Plants - 47; Viruses - 0; Other Eukaryotes - 42 (source: NCBI BLink).	0	0.0616	0	0	0	0	0	0	0	0	0.035898	0.276208	0	0	0	0	0	0	0.064485	0.059747	0.030199	0	0	0	0.053351	0	0	0	0.100424	0	0	0	0	0	0.072331	0.071506
AT1G08125	S-adenosyl-L-methionine-dependent methyltransferases superfamily protein	10.6655	9.3407	7.99002	7.94891	9.70602	10.794	7.10182	12.8618	11.6181	9.78228	7.25774	9.84542	8.47885	10.6298	10.7223	7.80783	12.349	14.6425	15.107	16.0581	14.7068	13.8458	13.6426	13.6245	13.2691	12.0402	11.6694	15.2785	12.3675	16.326	14.4063	14.6411	16.396	11.6292	10.4166	12.7933
AT1G08130	DNA ligase 1	9.20618	9.79901	9.40113	9.39155	7.68809	8.69335	5.33372	6.57251	7.44962	7.83204	9.41349	10.1494	7.43699	6.75753	7.38676	4.8252	7.45891	8.83477	16.0024	15.679	14.5573	14.1599	13.0485	13.486	12.2519	12.785	12.0956	14.0099	13.5545	16.284	14.3901	12.6844	14.3024	12.3138	12.301	12.8638
AT1G08135	cation/H+ exchanger 6B	0	0	0	0	0	0	0	0	0	0	0	0	0	0	0	0	0	0	0	0	0	0	0	0	0	0	0.010273	0	0	0	0	0	0	0	0	0
AT1G08140	cation/H+ exchanger 6A	0	0	0	0	0	0	0.012555	0	0	0	0	0	0	0	0	0	0	0	0.024877	0	0.0233	0	0.019014	0	0	0.01892	0	0	0	0	0	0	0.027809	0.027344	0	0
AT1G08150	Cation/hydrogen exchanger family protein	0	0	0	0	0	0	0	0	0	0	0	0	0	0	0	0	0	0	0	0	0.012916	0	0	0	0.022818	0.020976	0.010034	0	0	0	0	0	0	0.030315	0	0
AT1G08160	Late embryogenesis abundant (LEA) hydroxyproline-rich glycoprotein family	5.97104	6.1893	4.80454	4.62773	3.20836	4.83701	5.20199	5.77821	5.42149	5.22561	5.5332	6.57761	4.53592	5.4898	4.97507	5.14164	6.41596	6.77017	30.7025	43.6246	44.5141	34.6571	34.3844	32.633	40.5386	38.0491	34.821	28.9089	36.5769	34.8508	32.5375	32.8503	28.7655	30.9549	33.8187	31.7591
AT1G08165	unknown protein; FUNCTIONS IN: molecular_function unknown; INVOLVED IN: biological_process unknown; LOCATED IN: cellular_component unknown; Has 30201 Blast hits to 17322 proteins in 780 species: Archae - 12; Bacteria - 1396; Metazoa - 17338; Fungi - 3422; Plants - 5037; Viruses - 0; Other Eukaryotes - 2996 (source: NCBI BLink).	2.13847	1.64988	2.25411	2.19309	2.08861	1.81298	4.5959	3.57746	3.80601	4.00485	2.62219	2.97836	2.91132	1.56098	2.5634	3.82666	4.85824	1.78128	1.72715	1.67298	2.86772	8.64249	4.86044	3.85453	50.8573	48.5419	28.6178	1.22252	0.733564	2.55181	3.8061	5.2855	6.40647	50.567	53.3638	21.2412
AT1G08170	Histone superfamily protein	0	0	0.080251	0	0	0	0	0	0.042184	0	0	0	0	0	0	0	0	0	0	0.085457	0	0.131298	0.070498	0.082337	0.419702	0.666403	0.335549	0.102592	0	0	0.114658	0	0	0.506905	0.879388	0.153415
AT1G08180	unknown protein; Has 53 Blast hits to 53 proteins in 9 species: Archae - 0; Bacteria - 0; Metazoa - 1; Fungi - 0; Plants - 52; Viruses - 0; Other Eukaryotes - 0 (source: NCBI BLink).	6.45958	8.61892	9.39897	6.33083	10.6984	8.309	11.1512	9.44739	8.81453	7.55539	8.13197	7.21096	7.04864	6.9156	7.90512	9.55059	10.8522	8.28254	13.5032	11.203	14.8319	14.0962	12.995	13.3144	13.3553	16.4314	13.0403	12.6983	7.83802	13.0509	13.0472	11.9767	15.0947	11.1316	13.2873	15.0414
AT1G08190	vacuolar protein sorting 41	20.4957	19.4672	21.1466	22.1431	20.2112	20.9331	20.5591	22.0562	22.5615	20.5896	19.4892	19.6331	20.1016	18.728	18.3565	19.5155	20.6655	22.5783	49.0598	48.2754	54.4107	56.8604	48.8874	47.4336	56.6208	49.9391	50.9606	45.346	41.5461	49.5988	52.4217	44.4065	47.476	57.3258	50.2888	47.8493
AT1G08200	UDP-D-apiose/UDP-D-xylose synthase 2	112.302	98.8661	104.683	106.187	101.081	109.314	99.693	97.8905	97.417	105.027	103.926	97.6952	111.616	112.644	110.76	106.848	96.6715	99.8985	176.699	182.544	179.602	202.9	179.025	166.871	200.475	182.916	173.888	183.245	170.251	194.459	202.207	176.865	151.775	210.792	183.016	166.651
AT1G08210	Eukaryotic aspartyl protease family protein	12.3937	10.5298	9.81997	9.03493	11.1905	13.086	12.6189	16.0869	14.1606	11.213	9.88122	9.72065	8.50803	13.1388	12.0562	10.5795	15.8149	17.8095	14.103	14.1743	14.1771	12.2494	12.8237	14.109	11.45	11.5425	13.2247	14.9429	14.421	13.6391	11.8136	13.2952	14.5873	9.66613	12.8642	12.3579
AT1G08220	FUNCTIONS IN: molecular_function unknown; INVOLVED IN: mitochondrial proton-transporting ATP synthase complex assembly; LOCATED IN: mitochondrial inner membrane; EXPRESSED IN: 18 plant structures; EXPRESSED DURING: 7 growth stages; CONTAINS InterPro DOMAIN/s: ATPase assembly factor ATP10, mitochondria (InterPro:IPR007849); Has 152 Blast hits to 152 proteins in 76 species: Archae - 6; Bacteria - 0…	3.39539	3.98184	4.05621	3.38838	4.17617	4.01811	2.49112	3.08245	2.55861	2.76745	3.57223	4.79913	3.73976	3.72597	4.17863	2.57055	3.87893	4.45378	9.29648	11.5099	9.37509	8.38006	7.56673	7.6379	7.98628	7.82109	7.48239	10.2794	9.09655	10.1393	10.7042	8.38646	8.64481	8.04806	5.69058	8.24079
AT1G08230	Transmembrane amino acid transporter family protein	4.14826	5.38565	6.03116	5.01479	5.15091	5.37273	9.93506	6.36428	6.29838	4.25358	4.96499	6.72994	6.19149	5.46206	5.1345	9.85476	6.71165	5.24266	2.74963	2.3549	3.76565	3.13571	3.53215	3.91905	4.60709	5.20159	4.25341	2.44157	2.80672	2.62866	4.02126	3.24308	4.00356	4.85088	5.39083	4.27882
AT1G08240	pre-tRNA	0	0	0	0	0	0	0	0	0	0	0	0	0	0	0	0	0	0	0	0	0	0	0	0	0	0	0	0	0	0	0	0	0	0	0	0
AT1G08250	arogenate dehydratase 6	2.66114	3.90543	4.10595	2.93677	2.4218	3.33003	3.13614	2.62595	2.7353	2.48714	2.13284	3.43082	2.71082	2.21934	3.66573	2.18986	1.88827	3.12463	6.65816	8.61481	9.16825	9.00135	8.14247	7.44523	11.1717	10.625	8.788	7.92553	7.60385	7.84673	8.42198	6.95784	7.12951	10.1687	9.17155	7.04626
AT1G08260	DNA polymerase epsilon catalytic subunit	3.0739	3.94768	3.19711	3.19868	3.39008	3.65556	1.83866	2.71432	3.02315	3.48046	3.70864	4.68161	2.89516	3.7658	3.27144	2.46864	2.85933	3.77276	7.70303	7.09842	7.7023	7.25101	7.80515	8.17736	5.55055	6.60258	6.82788	8.02385	7.06797	9.04388	7.80935	7.82188	8.0931	6.19569	6.53859	8.1319
AT1G08270	CONTAINS InterPro DOMAIN/s: MIT (InterPro:IPR007330); BEST Arabidopsis thaliana protein match is: AAA-type ATPase family protein (TAIR:AT2G27600.1); Has 1133 Blast hits to 1133 proteins in 252 species: Archae - 47; Bacteria - 0; Metazoa - 540; Fungi - 145; Plants - 223; Viruses - 0; Other Eukaryotes - 178 (source: NCBI BLink).	0.80898	0.505263	0.595557	0.802294	0.570859	0.69373	0.25123	1.00821	0.626117	1.06962	0.727447	1.82766	0.48385	0.618636	0.846592	0.612455	0.550111	0.928877	2.30239	1.75845	2.885	1.94878	1.47442	1.94422	1.80189	1.70372	1.42619	1.52272	1.74433	1.81194	1.58576	1.73968	1.91292	1.60733	1.22147	1.96654
AT1G08280	Glycosyltransferase family 29 (sialyltransferase) family protein	1.84995	2.18553	2.57968	2.70899	2.59146	2.04497	1.90866	2.3168	2.37038	1.88995	1.87144	2.51419	1.50807	2.47568	2.51977	1.59749	2.38819	2.20245	8.66129	8.93331	9.29311	8.92866	6.90561	6.0646	7.59074	6.4629	6.50576	7.2449	8.54387	8.50529	8.64833	6.39359	6.49824	7.23634	5.86574	6.42009
AT1G08290	WIP domain protein 3	0.759951	0.897804	0.867802	0.535812	0.844611	1.00808	0.387194	0.427308	0.175449	0.574311	0.576584	1.26755	1.37669	1.1865	0.887238	0.593316	0.87205	0.366484	6.27209	7.17959	5.67695	8.86473	6.94904	5.39356	7.0934	5.29527	5.88935	5.44031	6.00397	9.2219	7.48689	6.85068	5.98214	6.66212	5.3571	6.44448
AT1G08300	no vein-like	2.16354	1.64044	1.52036	2.10404	2.12817	2.35113	1.7333	3.12711	2.19088	2.25522	2.21383	2.52559	1.6218	1.64735	2.17239	1.76503	2.91072	2.35655	2.13906	1.70274	1.93294	1.62972	1.54284	1.97676	1.42077	1.62682	1.91807	1.99389	1.54831	2.26457	1.61043	2.11429	1.73444	1.58952	1.77415	1.88753
AT1G08310	alpha/beta-Hydrolases superfamily protein	0.310027	0.369663	0.237668	0.95384	0.584716	1.16012	7.4901	3.80341	3.08165	0.555364	0.608249	0.334291	1.30706	0.65377	1.15619	9.47385	6.61208	2.12032	4.75754	3.41668	4.88242	6.76165	6.73332	6.44163	40.6039	42.5881	24.3966	3.77261	2.41059	4.13113	5.40476	6.90944	9.41511	39.1071	39.857	20.1175
AT1G08315	ARM repeat superfamily protein	11.8385	13.3145	11.8118	11.2615	17.2874	13.0082	14.4339	16.4854	15.4522	11.6545	13.3766	12.8612	12.2049	15.6427	15.2713	15.7826	14.0117	12.1839	15.1925	14.1794	17.4672	16.4549	20.9018	19.858	20.7567	23.6812	22.2297	15.5652	11.374	12.9873	14.3117	18.5768	21.003	18.231	19.0421	22.596
AT1G08320	bZIP transcription factor family protein	0.37925	0.1848	0.336639	0.242495	0.443683	0.577695	0.227805	0.1959	0.383406	0.429073	0.323078	0.473499	0.424271	0.338353	0.482525	0.151115	0.285038	0.462043	30.0824	23.6149	28.0247	28.5639	29.08	32.5964	31.944	33.8888	34.251	30.6452	18.3023	24.039	24.5496	31.1446	36.1509	28.4404	31.5184	32.124
AT1G08340	Rho GTPase activating protein with PAK-box/P21-Rho-binding domain	1.74398	1.4128	1.00085	0.90802	1.14142	0.897315	1.06626	1.68784	1.35283	2.0046	1.33298	1.20663	0.898645	1.27066	1.46917	1.6724	1.83817	1.42975	13.4516	11.7018	9.41077	10.0254	13.0268	12.8254	18.5289	16.6756	15.424	12.5859	7.82366	9.28387	9.54274	14.1977	15.1682	16.9529	17.5898	15.5148
AT1G08350	Endomembrane protein 70 protein family	3.4032	4.29389	3.76561	2.85529	3.73356	4.20826	3.26476	3.93669	3.81993	4.1091	3.78722	4.06995	3.52419	4.26076	4.98599	3.0462	4.06582	5.16837	9.09629	10.7072	9.40161	8.97838	9.47131	8.97421	9.159	9.33182	9.32546	10.2529	8.561	10.016	9.75967	9.06284	9.79492	10.6659	10.186	9.64879
AT1G08360	Ribosomal protein L1p/L10e family	249.462	249.996	233.024	163.389	224.616	214.235	152.449	176.795	186.51	249.314	245.311	244.133	200.042	211.402	230.945	147.848	164.02	214.31	417.973	471.402	404.376	375.867	394.403	361.467	353.133	337.117	382.228	418.735	394.928	422.945	412.66	374.173	348.101	341.534	338.155	357.45
AT1G08370	decapping 1	12.6961	14.8581	12.5106	12.2799	11.9226	14.0557	13.1408	13.6972	13.0261	12.7003	14.803	16.2995	11.0536	12.0906	13.2088	10.3894	16.4714	14.8595	25.4395	28.3311	27.7767	25.6951	26.3659	24.9929	25.1268	25.639	27.7645	27.1941	24.8686	28.1497	28.5876	25.2427	26.2741	26.2651	26.2603	29.5122
AT1G08380	photosystem I subunit O	3979.13	3642.01	3541.2	4485.97	3860.34	2855.88	5069.23	3977.23	3440.08	4629.73	4130.79	3465.1	4683.09	3187.79	2834.53	4383.1	3629.8	3199.94	29.6283	23.7139	29.1447	49.0806	37.2904	26.2346	41.6754	32.2843	35.8825	25.4777	20.2661	34.5338	42.2035	35.398	25.5515	42.9114	31.9944	32.1617
AT1G08390	unknown protein; Has 62 Blast hits to 62 proteins in 27 species: Archae - 0; Bacteria - 0; Metazoa - 34; Fungi - 0; Plants - 28; Viruses - 0; Other Eukaryotes - 0 (source: NCBI BLink).	8.53998	8.99935	9.36774	6.86847	8.95119	7.76989	11.3765	6.13279	8.10444	10.2609	9.11524	8.09785	9.92801	7.80488	6.76453	8.93588	5.94887	8.63856	7.12171	8.67662	5.30476	8.3019	6.30057	7.15842	5.89206	5.11775	5.83454	6.29972	4.62844	6.30357	5.36758	6.65486	4.388	4.31459	6.28994	6.03161
AT1G08400	RINT-1 / TIP-1 family	1.78186	1.70207	1.44295	1.28117	1.83576	1.85544	1.52174	1.45732	1.44177	1.85435	1.52597	1.61024	1.03293	1.51401	2.18792	1.27191	2.00792	1.68586	3.30316	3.78427	4.21066	3.47293	3.24756	3.71952	3.17507	3.29395	3.09147	3.64359	3.20171	4.38079	3.64614	3.47209	4.32065	2.74186	2.67502	3.63238
AT1G08410	P-loop containing nucleoside triphosphate hydrolases superfamily protein	6.01525	7.46128	7.42109	5.25341	6.06197	7.21499	3.6107	6.21682	5.75854	5.9074	6.7656	8.60285	5.10158	5.5564	6.34755	4.31968	5.40564	4.64507	11.6068	13.4604	12.1879	10.5702	12.0713	10.9051	8.89188	9.43322	9.74077	10.9641	10.2906	11.7843	10.6028	10.6954	10.2506	9.44378	7.92002	9.9083
AT1G08420	BRI1 suppressor 1 (BSU1)-like 2	14.4504	14.8012	13.6777	14.0048	16.1408	16.922	16.3483	19.7568	19.2085	15.8189	14.2701	14.416	12.8004	15.6553	16.4968	14.32	19.5153	15.9555	22.8316	21.6035	24.9656	22.8505	22.1574	23.115	22.1565	22.5117	22.4682	20.938	18.397	21.0867	21.3516	20.0483	23.7269	23.3484	21.565	23.1836
AT1G08430	aluminum-activated malate transporter 1	0	0	0	0.046322	0	0.034332	0.043516	0	0	0	0	0	0	0	0.039104	0.040413	0.054449	0	0.732933	0.918749	0.625908	1.22746	1.25222	0.80823	0.588548	0.49184	0.486225	1.07899	0.469993	0.671492	0.750327	0.688761	0.747024	0.663444	0.145078	0.525883
AT1G08440	Aluminium activated malate transporter family protein	0.194277	0.128477	0.292547	0.192671	0.226202	0.1071	0.429872	0.090796	0.287055	0.372874	0.37435	0.109728	0.482664	0.049522	0.182979	0.378209	0.198164	0.160611	0.134494	0.166148	0.230945	0.340365	0.205596	0.140072	0.51927	0.136383	0.130477	0.049866	0.139634	0.091075	0.05573	0.230208	0	0.911622	0.201144	0.422554
AT1G08450	calreticulin 3	44.2887	84.5351	76.9775	33.6714	68.3205	144.86	41.8513	78.1022	87.7025	43.6562	54.3871	111.469	41.612	76.4717	127.716	55.642	99.9469	96.0923	44.7824	46.1327	44.0894	41.6255	40.1024	38.1232	37.245	38.8611	37.8791	40.8823	32.67	46.4447	36.8821	39.9382	42.2594	39.2701	39.5462	36.5075
AT1G08460	histone deacetylase 8	13.3422	16.3005	13.1089	11.2335	16.9889	21.9926	17.1983	22.823	20.6837	14.2472	12.0798	15.7526	11.7107	16.4795	21.6275	14.0304	20.2112	24.4706	24.289	21.339	21.8026	21.8571	22.2025	21.9467	20.8705	21.4919	23.7189	22.1618	19.7001	22.8432	19.1891	21.3007	25.2773	18.4308	21.104	21.2459
AT1G08465	Plant-specific transcription factor YABBY family protein	14.597	18.0466	16.7624	12.7286	15.4582	14.563	17.2977	15.3161	14.5189	17.1877	14.8866	15.6243	17.6116	15.6275	16.1699	15.094	14.3443	16.1047	0	0	0	0	0	0	0.04758	0	0	0	0	0.077887	0.07149	0	0	0	0	0
AT1G08470	strictosidine synthase-like 3	14.1369	9.44219	12.5205	15.1824	13.5693	12.9808	11.6434	12.0399	10.9188	14.284	10.7685	10.7685	15.4928	11.5701	14.1645	13.3562	11.3213	12.2546	19.0375	17.6605	17.1902	22.4549	17.2196	14.9519	20.4346	17.2237	15.5852	20.152	14.1441	18.1793	19.4428	14.7787	15.6379	21.9884	15.8765	13.5764
AT1G08480	unknown protein; FUNCTIONS IN: molecular_function unknown; INVOLVED IN: biological_process unknown; LOCATED IN: mitochondrion, plasma membrane, plastid, vacuole; EXPRESSED IN: 27 plant structures; EXPRESSED DURING: 15 growth stages; Has 39 Blast hits to 39 proteins in 13 species: Archae - 0; Bacteria - 0; Metazoa - 0; Fungi - 0; Plants - 39; Viruses - 0; Other Eukaryotes - 0 (source: NCBI BLink).	64.8105	64.5801	63.9154	46.6129	71.9085	54.9298	57.1317	55.7016	58.5117	61.7384	60.106	56.8933	55.6657	53.4604	60.7138	52.559	63.8103	48.3123	110.057	121.493	107.486	118.97	122.909	107.117	118.837	112.143	108.642	104.703	90.4295	103.936	111.005	108.882	102.45	114.242	112.104	101.085
AT1G08490	chloroplastic NIFS-like cysteine desulfurase	27.6038	27.2668	25.7691	28.7115	26.4495	31.2326	25.2113	26.8275	29.1605	26.9561	29.0263	29.184	24.5599	30.1115	30.5141	25.0489	30.7465	36.4674	13.5147	13.4452	13.5918	12.389	12.9818	12.3725	12.7355	12.9464	12.4415	14.0941	11.2846	12.7995	13.5116	12.928	13.1575	11.4835	11.6112	13.3493
AT1G08500	early nodulin-like protein 18	4.77683	3.78782	2.42434	3.14727	4.39138	4.35233	4.18251	6.07726	5.78367	4.75385	2.46588	2.92905	3.97419	4.30118	4.60086	5.52506	6.13562	4.64989	20.612	23.2677	22.3838	26.9177	17.775	17.9856	31.3281	30.2383	21.0273	22.9664	19.193	23.4647	24.9124	19.3218	15.1746	32.6292	28.8098	19.9644
AT1G08510	fatty acyl-ACP thioesterases B	49.8188	46.5573	44.6657	47.9483	62.3002	67.6438	58.8022	91.1312	88.3953	58.261	50.6744	46.3838	46.9527	62.6102	68.7982	56.4589	98.7446	83.297	60.8072	59.7516	67.1334	74.6225	61.0056	59.7571	87.7058	77.8975	69.6547	61.4535	54.6975	65.05	72.6462	62.5762	58.4525	86.2119	80.5078	69.2506
AT1G08520	ALBINA 1	114.455	112.949	110.504	111.771	107.632	110.333	104.091	104.807	111.995	118.478	113.757	116.985	104.213	105.155	105.2	93.6519	103.046	122.252	18.5676	15.1049	17.7505	16.5651	16.8034	18.3839	12.9183	13.4968	15.832	17.8537	14.2103	18.0081	17.1711	17.1072	18.8018	11.8056	15.0333	16.1247
AT1G08530	unknown protein; FUNCTIONS IN: molecular_function unknown; INVOLVED IN: biological_process unknown; LOCATED IN: chloroplast; BEST Arabidopsis thaliana protein match is: unknown protein (TAIR:AT5G09995.2); Has 140 Blast hits to 140 proteins in 53 species: Archae - 0; Bacteria - 63; Metazoa - 0; Fungi - 0; Plants - 76; Viruses - 0; Other Eukaryotes - 1 (source: NCBI BLink).	14.3776	14.3208	14.2636	14.1373	15.3691	13.1977	11.648	11.5769	12.4305	14.2331	12.208	12.363	12.5578	13.1448	15.5864	10.8848	11.5324	15.6702	11.3246	10.6923	11.1119	10.3378	11.0464	10.0772	9.90464	9.97979	10.6724	11.2766	10.1897	10.5657	11.3515	8.53296	9.20311	11.7757	10.5652	9.8068
AT1G08540	RNApolymerase sigma subunit 2	56.4777	53.5897	61.7647	62.7679	49.0875	56.0571	38.672	42.109	49.208	53.8163	58.0649	63.3062	53.1684	50.4809	52.5414	40.5507	38.5692	50.4067	8.09651	6.71687	7.32951	7.15323	7.10762	6.19946	5.43731	5.07555	6.23606	6.93325	6.01427	8.48788	5.91675	6.64895	6.53246	6.33008	5.09179	6.38601
AT1G08550	non-photochemical quenching 1	88.5405	71.8545	83.8484	118.391	69.889	90.8565	71.512	77.0915	80.7289	86.383	77.2542	86.7503	88.9362	86.2812	79.4332	77.1447	77.3395	87.0366	5.72442	4.19676	5.9128	6.32951	5.31586	4.63255	5.1934	4.1366	4.04829	4.44318	3.99914	5.69989	5.16523	5.73853	5.38242	4.86115	3.74054	3.89559
AT1G08560	syntaxin of plants 111	38.6037	34.9282	38.4472	27.3474	41.5521	39.7927	25.6049	24.2823	33.8865	38.2539	37.9319	43.1512	38.0433	37.8223	39.6163	25.4795	24.27	31.2758	58.701	59.8761	52.0072	60.2002	62.5669	44.3808	46.3847	49.4511	50.5062	48.9932	45.3771	56.3149	47.2852	54.9197	47.8759	47.2308	46.3224	43.845
AT1G08570	atypical CYS HIS rich thioredoxin 4	53.4044	61.3746	54.0267	44.2061	62.2422	64.1135	55.8167	64.222	67.323	59.2002	50.3414	48.7294	45.7918	58.0793	69.2028	59.1596	59.2565	63.7492	58.4255	52.0486	60.3322	72.7681	65.7544	66.5685	70.6458	67.4439	68.8465	60.036	42.8392	59.3461	65.4779	63.7521	66.9523	64.8175	62.693	64.3663
AT1G08580	unknown protein; Has 39 Blast hits to 39 proteins in 15 species: Archae - 0; Bacteria - 0; Metazoa - 0; Fungi - 0; Plants - 35; Viruses - 0; Other Eukaryotes - 4 (source: NCBI BLink).	26.693	34.0559	34.3128	24.0108	30.1008	25.2909	19.7433	21.5118	21.8846	32.4217	35.887	33.6551	34.8475	25.7894	27.9	19.4691	18.1956	22.7312	54.0023	67.6215	58.5581	57.0375	56.1462	53.4177	49.9856	42.7501	46.3315	50.1236	55.6019	59.6067	56.0837	53.642	53.9013	47.2777	49.0717	46.9957
AT1G08590	Leucine-rich receptor-like protein kinase family protein	2.19666	1.30152	1.52658	1.69557	1.77146	2.16992	1.46423	2.18369	2.37599	1.68486	1.50601	1.29552	1.27809	1.59165	2.33817	1.31389	2.09206	1.91968	19.7902	18.9081	18.3798	18.2695	17.3889	18.349	17.3625	21.7529	18.2077	20.4425	17.7072	18.7313	20.629	19.518	17.2248	21.1708	19.2625	18.3362
AT1G08592	Potential natural antisense gene, locus overlaps with AT1G08590	0	0	0	0	0	0	0	0	0	0.080164	0	0.029488	0	0.119775	0.087419	0.045173	0	0	0	0	0	0	0	0	0	0	0	0	0	0	0	0	0	0	0	0
AT1G08600	P-loop containing nucleoside triphosphate hydrolases superfamily protein	3.69201	4.77597	4.87732	4.9352	3.41153	4.49679	3.60749	4.2539	3.93073	3.19227	4.40099	5.70558	3.88012	3.59816	3.98502	3.95705	4.34859	5.70734	13.5872	11.5934	13.1647	11.6593	11.8169	12.6333	11.2355	12.3238	11.6748	13.3972	11.7864	14.158	12.4644	12.7226	13.1332	12.1263	11.3318	12.493
AT1G08610	Pentatricopeptide repeat (PPR) superfamily protein	4.47685	4.6931	4.58493	4.39007	3.4658	4.24793	2.4221	2.47929	3.5892	4.78297	5.36151	5.85363	4.49991	4.3702	3.32361	2.97893	2.64156	4.39535	3.56713	3.28999	3.18918	2.27735	2.8628	3.09749	2.14634	1.70174	2.52465	2.70525	3.76236	2.9865	2.8823	2.97884	3.04504	2.31686	2.18244	2.21148
AT1G08620	Transcription factor jumonji (jmj) family protein / zinc finger (C5HC2 type) family protein	3.95624	5.51769	4.80507	5.55403	4.50972	5.71894	4.45004	5.05574	5.58561	4.0205	5.05406	6.01597	4.5023	5.26048	6.06795	4.60073	5.12185	5.76952	11.437	10.8813	10.446	10.001	10.227	10.9365	8.76961	9.08961	10.2832	10.7905	9.50963	10.6212	9.96841	10.2023	11.1278	8.8479	8.77926	10.1866
AT1G08630	threonine aldolase 1	6.86844	3.0739	0.893176	0.657533	4.21976	5.92663	1.35495	8.09636	8.28856	5.95483	1.69241	1.59453	0.519546	4.92839	7.19801	1.27684	8.90069	7.56758	0.355348	0.475563	0.295845	0.22482	0.256515	0.176231	0.244994	0.135127	0.129275	0.505043	0.122976	0.240631	0.392652	0.675814	0.220683	0.23869	0.221435	0.240799
AT1G08640	Chloroplast J-like domain 1	75.5313	73.8649	84.6462	60.3173	65.3764	58.0187	57.951	50.281	55.5821	77.2314	77.8626	83.4713	73.5795	61.4845	68.0355	56.5098	50.1196	61.1682	22.1155	24.7018	25.8176	21.8708	20.4387	19.0779	17.8572	18.0527	18.0445	21.4354	22.6433	26.8199	21.9076	19.4124	20.7701	20.0428	18.0383	20.5146
AT1G08650	phosphoenolpyruvate carboxylase kinase 1	14.7124	29.991	49.5764	41.169	13.7616	21.9157	58.7277	30.7638	26.1034	14.3564	20.2258	42.8161	34.7027	9.96836	22.005	57.6182	32.1318	27.8441	82.8713	94.8609	138.975	117.521	95.5355	108.943	207.427	185.126	151.602	88.0256	77.6993	128.233	102.107	86.0734	105.077	202.925	165.161	132.627
AT1G08660	MALE GAMETOPHYTE DEFECTIVE 2	21.7817	20.4387	20.7533	19.0505	19.0831	20.8557	20.3159	26.8421	25.66	22.1895	20.8216	19.032	19.9781	21.3148	20.7357	21.7085	26.5709	26.3314	38.6712	34.4529	38.0201	34.2177	34.3123	34.486	33.4037	30.2845	31.8991	35.786	31.716	37.8852	35.1922	36.0799	35.5222	33.0552	31.4212	31.5898
AT1G08670	ENTH/VHS family protein	0	0.081536	0.14853	0	0	0.06797	0	0.086434	0	0	0.095031	0	0.102106	0	0	0	0.107797	0	10.3707	10.3994	10.6327	10.5709	9.91645	6.93382	11.8285	9.12062	8.2288	7.88003	7.57676	9.47921	8.17012	5.94135	7.29927	10.0856	9.43045	7.80846
AT1G08680	ARF GAP-like zinc finger-containing protein ZIGA4	13.4499	11.9126	11.38	11.9593	11.619	13.4992	12.0583	15.3288	14.047	12.1682	13.1655	13.3834	9.86262	13.2775	13.3873	11.4497	14.1343	15.1538	18.5231	16.5075	19.9155	18.3761	17.0619	19.862	16.8664	18.6906	18.6609	18.639	17.4292	19.3303	19.1657	19.3858	20.6654	18.3787	19.4791	20.3911
AT1G08695	SCR-like 3	0	0	0	0	0	0	0	0	0	0	0	0	0	0	0	0	0	0	0	0	0	0	0	0	0	0	0	0	0	0	0	0	0	0	0	0
AT1G08700	Presenilin-1	10.9781	13.0148	11.8917	11.3388	11.5861	12.4508	11.3504	11.8475	13.0558	10.7441	11.6534	14.4767	10.3479	11.0126	13.2791	11.5344	13.847	13.6357	18.209	19.636	17.7233	17.3011	18.9592	17.1044	17.2299	17.0722	17.8749	19.6524	17.9169	19.2135	17.3397	18.7055	17.9377	14.9753	17.4409	17.5056
AT1G08710	F-box family protein	6.13508	6.98615	5.92507	5.38077	7.07378	8.3558	5.26875	8.72057	8.21661	7.84582	6.3723	6.64766	6.49803	6.76138	8.14728	7.02913	8.6338	6.70833	10.2811	9.37831	8.58711	8.2481	8.85057	8.42089	7.43173	8.08108	9.5434	9.96194	6.76752	10.0842	9.22301	9.46405	9.15279	6.64054	7.01432	8.40339
AT1G08720	Protein kinase superfamily protein	9.94398	10.3201	8.62754	8.98224	11.2076	13.8467	10.8379	14.1243	12.8888	12.4667	10.8326	12.2155	8.40163	11.9822	12.9987	10.024	13.5885	12.9405	14.211	10.9029	14.5521	12.2491	12.562	14.9846	11.5941	13.5912	13.9433	13.2109	10.3404	13.296	12.5989	12.7279	14.7224	12.2962	13.1503	12.575
AT1G08730	Myosin family protein with Dil domain	0.149938	0.149704	0.185936	0.153072	0.222188	0.221228	0.230078	0.209191	0.182446	0.118495	0.206205	0.191788	0.153385	0.1259	0.07107	0.253736	0.215912	0.280721	0.648234	0.5148	0.687212	0.55434	0.353904	0.667698	0.465586	0.536343	0.456103	0.554636	0.488114	0.63674	0.416194	0.503973	0.748524	0.587236	0.591273	0.568727
AT1G08750	Peptidase C13 family	7.7139	7.47099	7.01616	6.55145	7.47879	9.37705	6.62284	7.58415	8.62913	9.48165	6.88726	7.32707	6.76572	7.73621	8.95709	6.3577	9.45862	8.02044	12.1732	13.4894	13.0157	13.9008	12.8674	11.1627	12.2648	13.4083	11.9275	14.4986	10.3906	13.4048	11.9742	13.5632	14.1019	13.4774	10.8045	13.0086
AT1G08760	Plant protein of unknown function (DUF936)	6.20607	6.57269	5.65458	6.64344	6.1914	6.47432	6.09491	6.11486	6.89541	6.06922	5.47806	6.72983	5.39802	6.71394	6.50313	6.78252	7.47666	7.03832	17.2079	17.3939	17.7315	18.0785	17.4965	17.6514	15.7279	16.0188	16.5311	17.6623	15.7347	16.6416	17.1228	17.7745	17.7654	15.6751	15.096	16.5722
AT1G08770	prenylated RAB acceptor 1.E	15.221	18.6403	15.9932	12.747	20.8728	17.7142	19.1833	21.5383	18.3846	20.5144	14.8166	13.3252	14.5658	17.6319	21.2028	14.1573	18.8771	17.6633	25.4454	29.0717	29.3887	29.0739	28.8748	30.4838	26.9929	30.334	29.9858	23.4843	22.7306	27.6433	25.664	25.2504	27.6155	24.2794	27.6221	31.4613
AT1G08780	ABI3-interacting protein 3	24.9256	23.2483	22.5899	16.7494	23.6126	22.9971	16.3573	22.3165	22.159	28.1707	23.4749	25.4602	18.1119	23.3527	24.922	16.6628	21.0335	28.0586	46.5435	57.7229	48.8458	50.1307	51.6047	39.1961	45.0951	42.9038	42.637	48.5889	41.7433	55.8208	40.222	46.1361	46.4501	39.386	43.778	40.0449
AT1G08790	Protein of unknown function (DUF1685)	0	0	0	0	0	0	0	0	0	0	0	0	0	0	0	0	0	0	0	0	0	0	0	0	0	0	0	0	0	0	0	0	0	0	0	0
AT1G08800	Protein of unknown function, DUF593	3.8244	5.09449	4.73541	4.83101	4.03882	6.00908	3.44914	5.24212	5.62216	3.80696	4.66653	5.29209	4.52752	4.97546	6.02864	3.58436	5.62917	5.92979	13.6455	12.1139	14.0258	13.3951	13.3524	13.6611	14.3108	14.9037	12.7277	12.2901	11.3498	13.842	13.1717	13.3312	14.6069	15.076	12.806	13.8478
AT1G08810	myb domain protein 60	8.90817	7.86592	10.0207	11.4925	9.3359	7.97312	7.73132	11.7181	9.55896	8.88892	7.91899	8.9723	8.54127	9.6398	8.01438	8.1032	13.3014	12.2835	0.218853	0.608312	0.051245	0.389426	0.292733	0.122105	0.36213	0.353694	0.119427	0.365143	0.42603	0.592802	0	0.312167	0.183485	0.541247	0.276166	0.242679
AT1G08820	vamp/synaptobrevin-associated protein 27-2	18.3655	17.0259	15.1138	14.9436	16.7839	19.4723	16.004	19.0645	21.5757	18.0638	16.5145	15.3599	14.5905	17.6454	21.1438	18.0162	21.5155	21.3547	41.1155	41.5027	41.8815	43.8919	45.9961	43.2538	39.4526	44.4957	39.4627	43.4569	32.2908	43.9614	39.617	45.4804	41.5632	40.7382	37.2696	36.8443
AT1G08830	copper/zinc superoxide dismutase 1	316.212	380.759	376.343	221.698	333.628	390.221	347.1	343.885	346.078	318.683	287.403	375.037	276.335	296.994	458.504	305.004	368.35	337.855	556.427	559.765	555.281	619.501	588.305	569.774	692.211	675.534	627.463	549.582	447.586	513.247	534.665	532.099	512.562	616.921	646.839	543.856
AT1G08840	DNA replication helicase, putative	1.38682	1.87244	1.21818	1.5043	1.09177	1.53612	0.997069	0.882184	1.13839	1.14725	1.65407	1.81814	0.921176	1.40912	1.1429	1.02805	0.913576	1.61625	3.51581	3.27908	3.54797	2.89365	2.84183	3.18714	2.32315	2.35444	2.80145	3.72893	3.12525	3.70816	3.45194	3.63024	3.51282	2.31695	2.62615	3.19132
AT1G08845	Ribosomal L18p/L5e family protein	7.97855	4.52738	6.8727	6.16418	4.99624	5.59491	6.50409	5.26241	6.31269	8.89811	7.68358	5.90182	7.01229	5.87823	5.01508	5.37784	3.5703	5.5108	6.23609	6.35563	5.76297	6.27322	5.78329	5.3071	5.77847	5.34349	5.77756	6.19648	4.72631	5.63052	6.25336	5.26586	6.50634	5.94053	5.40935	6.77671
AT1G08860	Calcium-dependent phospholipid-binding Copine family protein	0.190529	0.165373	0.066944	0.124001	0.14117	0.306348	0.077659	0.11687	0.123164	0.042663	0.128495	0.25894	0.230102	0.106239	0.139571	0.270457	0.121463	0.597233	0.115412	0.071288	0.054049	0.073018	0.029404	0	0.047742	0	0.027991	0	0.059911	0	0	0.043899	0.129015	0.042285	0.086303	0.042659
AT1G08870	pre-tRNA	0	0	0	0	0	0	0	0	0	0	0	0	0	0	0	0	0	0	0	0	0	0	0	0	0	0	0	0	0	0	0	0	0	0	0	0
AT1G08880	Histone superfamily protein	106.896	108.728	98.364	84.0328	94.8117	78.8492	90.5122	81.5769	80.7889	120.518	98.0319	101.349	90.4295	83.753	87.9665	79.0242	78.3705	98.7351	120.906	128.037	126.136	137.484	119.629	104.628	132.552	112.89	120.086	114.755	99.662	120.229	117.31	116.44	104.936	116.128	107.066	104.543
AT1G08890	Major facilitator superfamily protein	16.1699	14.9783	9.76721	17.3448	19.7278	19.5477	19.7319	21.6333	19.7072	23.3783	14.6076	9.15047	14.2967	22.3072	18.9194	22.2166	20.8714	19.6151	30.4528	27.7295	31.8072	32.1324	28.9757	32.2224	33.3484	35.821	28.4628	29.9718	23.4456	27.623	34.3484	30.0122	30.1894	33.982	33.9998	28.6281
AT1G08900	Major facilitator superfamily protein	24.2805	29.5977	21.9453	24.0733	28.4438	35.2253	27.1594	31.0298	32.4405	29.0122	31.9779	33.6613	23.2546	27.3664	33.4635	36.7241	31.4497	34.7836	3.54224	2.78768	4.23711	2.4706	2.6259	3.86694	2.22446	3.39183	3.44678	2.96688	2.82467	3.43911	3.71369	3.28722	4.72306	2.39239	3.01583	5.65522
AT1G08910	zinc ion binding;zinc ion binding	5.98154	6.8033	6.23789	4.96103	4.83483	5.70913	5.3314	5.52916	5.24421	4.58085	6.62094	8.62862	4.68577	4.6547	5.24303	5.60771	5.6515	6.36451	7.77479	7.33545	8.08249	6.71376	7.21268	8.93255	5.95118	8.01637	8.02331	7.35397	7.57896	8.24694	6.72852	8.54677	9.39438	6.04073	8.49442	9.66105
AT1G08920	ERD (early response to dehydration) six-like 1	11.1791	11.8513	10.2125	12.162	10.9059	10.6916	17.0281	9.60014	8.45768	10.8657	13.7196	13.6072	19.4814	13.2981	10.5398	22.036	9.67121	8.58579	35.6976	32.935	34.0145	39.8596	37.7514	39.5686	52.4694	49.784	47.9079	34.6476	29.2675	34.3522	38.3274	38.426	41.9983	52.8923	44.0357	42.9398
AT1G08930	Major facilitator superfamily protein	176.011	217.933	154.182	172.887	225.559	306.178	204.293	245.998	266.009	179.521	204.568	230.416	223.383	300.104	304.247	350.316	296.939	243.658	134.189	108.482	113.699	109.497	114.567	136.803	130.886	157.197	151.199	117.537	86.6419	98.2455	98.2077	107.741	157.186	119.74	132.962	149.872
AT1G08940	Phosphoglycerate mutase family protein	7.55373	9.1127	8.68606	3.97266	6.95363	13.3674	5.6353	11.607	11.736	7.13469	6.50426	13.3033	5.70579	11.1094	15.0241	6.89711	12.608	10.9504	20.2622	18.8418	22.926	22.9486	20.3197	22.7089	23.769	22.0746	24.1318	17.9724	13.1286	21.0321	18.2935	19.0708	24.717	24.019	23.1423	23.6572
AT1G08950	pre-tRNA	0	0	0	0	0	0	0	0	0	0	0	0	0	0	0	0	0	0	0	0	0	0	0	0	0	0	0	0	0	0	0	0	0	0	0	0
AT1G08960	cation exchanger 11	3.17912	3.3647	4.12436	4.33264	3.035	4.06311	3.57177	3.06678	3.16167	3.10298	3.33516	4.02855	3.85911	3.81809	2.85135	3.50223	3.20115	3.81315	7.32439	6.74042	6.33602	6.40424	5.9002	6.15639	6.264	6.09618	6.44294	6.26119	5.94672	6.19704	7.4272	7.51271	5.97974	6.56718	6.16629	6.82596
AT1G08970	nuclear factor Y, subunit C9	21.8883	22.3847	19.3085	16.9531	19.9272	21.4457	20.216	20.0918	20.9874	21.7529	20.6664	20.6909	19.3253	20.068	22.6525	19.2329	19.3335	18.5059	29.6958	32.0615	31.0548	31.1623	30.6609	28.3559	28.8629	28.549	28.2021	29.7044	29.4638	30.8195	30.2052	30.4523	27.2251	25.2813	28.5204	27.7778
AT1G08980	amidase 1	121.522	99.8995	80.4033	99.1678	119.841	108.222	123.289	124.258	105.462	127.042	108.578	89.3471	102.72	128.147	106.071	118.663	115.663	114.834	10.6945	10.4051	11.2087	12.1197	12.065	13.3736	10.9722	12.4125	12.9471	9.1637	9.7008	9.82735	11.2405	11.8723	11.356	9.03096	9.26601	13.4433
AT1G08985	AP2/B3-like transcriptional factor family protein	0	0	0	0	0	0	0	0	0	0	0	0	0	0	0	0	0	0	0	0	0	0	0	0.142822	0	0	0	0	0.249157	0	0	0	0	0	0	0
AT1G08990	plant glycogenin-like starch initiation protein 5	0.065753	0.101461	0.092412	0.038039	0.064959	0.126869	0.071469	0.125481	0	0.196311	0.059126	0.043328	0.127057	0.039109	0.064223	0	0.089425	0.02114	12.5154	10.5953	10.346	13.6077	14.2745	13.3848	15.5098	17.0712	15.4689	14.5115	7.912	9.37413	11.861	12.7664	14.7425	16.6167	12.9263	15.0165
AT1G09000	NPK1-related protein kinase 1	1.21525	1.53425	1.69502	0.958688	0.995922	1.48029	0.97566	0.963795	1.03383	1.59971	1.29146	1.20116	1.40539	1.24848	1.02511	1.08731	1.12688	1.22538	8.49155	8.18448	9.29053	8.15739	9.25247	9.00081	7.06229	7.64566	7.99624	9.08119	7.3184	8.78144	7.70894	8.43398	8.36194	7.76436	7.43964	7.37122
AT1G09010	glycoside hydrolase family 2 protein	28.6432	25.0945	22.876	26.0307	26.4542	29.5125	26.8417	28.7377	28.8884	26.7935	27.2225	25.5798	24.9773	28.0815	26.762	26.204	29.5969	31.7309	29.6624	24.7427	27.5107	23.6808	25.1711	28.143	21.0508	23.8408	26.2267	25.7939	23.7574	25.7845	24.9569	27.6081	29.1415	21.8953	24.7846	28.177
AT1G09020	homolog of yeast sucrose nonfermenting 4	16.196	19.5699	19.5854	17.5522	18.4577	18.1938	18.7091	18.2506	18.0015	18.5069	18.6291	18.1798	19.2441	18.6774	18.3551	16.4816	18.5202	17.2671	28.1561	29.0627	30.7531	30.3807	29.1425	30.502	31.4599	29.9345	29.6304	28.9038	24.3905	29.1161	29.3498	29.8533	32.3107	32.9146	30.2167	29.3027
AT1G09026	unknown protein; LOCATED IN: endomembrane system; Has 30201 Blast hits to 17322 proteins in 780 species: Archae - 12; Bacteria - 1396; Metazoa - 17338; Fungi - 3422; Plants - 5037; Viruses - 0; Other Eukaryotes - 2996 (source: NCBI BLink).	0	0	0	0	0	0	0	0	0	0	0	0	0	0	0	0	0	0	0	0	0	0	0	0	0	0	0	0	0	0	0	0	0	0	0	0
AT1G09030	nuclear factor Y, subunit B4	0	0	0	0	0	0	0	0	0	0	0	0	0	0	0	0	0	0	0.080376	0.14894	0	0.152556	0	0.287004	0.531986	0.122257	0.058481	0.44701	0	0	0	0	0	0	0.360623	0
AT1G09040	unknown protein; FUNCTIONS IN: molecular_function unknown; INVOLVED IN: biological_process unknown; LOCATED IN: membrane; EXPRESSED IN: leaf; BEST Arabidopsis thaliana protein match is: unknown protein (TAIR:AT1G09050.1); Has 614 Blast hits to 567 proteins in 104 species: Archae - 2; Bacteria - 12; Metazoa - 344; Fungi - 31; Plants - 81; Viruses - 0; Other Eukaryotes - 144 (source: NCBI BLink).	1.44501	1.79212	1.89801	1.59379	1.37084	2.04981	1.23301	1.469	1.58635	1.07653	1.53011	1.94884	1.1482	1.50606	1.85986	1.84033	1.3224	2.01892	2.59593	2.74877	2.28838	2.14269	2.26761	2.04473	1.68749	1.73372	2.09513	2.47495	1.85149	2.18628	2.2101	2.31502	2.38979	2.02611	1.99421	2.34638
AT1G09050	unknown protein; BEST Arabidopsis thaliana protein match is: unknown protein (TAIR:AT1G09040.1); Has 552 Blast hits to 499 proteins in 115 species: Archae - 0; Bacteria - 86; Metazoa - 259; Fungi - 14; Plants - 77; Viruses - 0; Other Eukaryotes - 116 (source: NCBI BLink).	1.20193	2.14444	1.92152	1.95563	2.09281	2.39639	1.8494	1.59741	2.21991	1.06308	1.44557	2.1384	1.55319	2.09103	2.13514	1.64928	2.02287	2.04319	2.35408	2.23731	2.0003	2.03829	2.32796	2.00397	1.85727	2.05798	2.17193	2.42947	1.85193	2.12001	2.11181	2.11854	2.07539	1.80059	1.60608	2.61037
AT1G09060	Zinc finger, RING-type;Transcription factor jumonji/aspartyl beta-hydroxylase	15.5776	18.1113	14.8997	16.862	14.1069	16.4719	18.5633	14.709	15.5344	13.6981	17.7406	20.7834	15.5992	15.4661	15.4726	23.0237	14.3169	17.5286	13.5753	12.5879	12.766	12.6966	12.0873	13.7857	12.4602	15.8314	14.3273	13.7756	10.7661	13.7707	12.789	13.4345	14.7114	13.913	14.5288	14.6052
AT1G09070	soybean gene regulated by cold-2	152.596	225.453	302.325	477.073	311.232	183.588	458.102	150.915	164.127	172.871	267.19	450.133	715.089	408.099	184.146	589.704	155.549	128.423	63.0096	63.0736	61.6385	81.1296	90.6343	97.7855	168.083	215.816	149.546	61.484	48.8347	62.0432	106.967	135.951	108.411	175.123	201.62	123.417
AT1G09080	Heat shock protein 70 (Hsp 70) family protein	0.375306	3.0937	3.65065	0.274256	0.819597	3.31579	0.547488	1.11472	1.06529	0.141537	1.75845	5.97434	0.343521	0.634424	2.61906	1.71976	2.03497	1.29551	0.031907	0.295628	0.149426	0.090842	0.34143	0.341801	0.105593	0.1092	0.116078	0.070981	0.273295	0.108034	0.178489	0.254868	0.071336	0.210428	0.107369	0.070762
AT1G09090	respiratory burst oxidase homolog B	0	0.023878	0.021749	0.107428	0.022932	0.019905	0	0.025313	0.04573	0.027721	0.083491	0.045886	0.059804	0.027612	0	0.023431	0.063137	0	12.4234	10.4798	14.305	10.8055	11.2246	10.8001	10.8367	12.281	10.9307	11.0241	9.7125	14.151	12.1653	9.96907	13.4265	10.317	12.1405	10.7685
AT1G09100	26S proteasome AAA-ATPase subunit RPT5B	14.251	15.3973	13.3921	11.6348	16.0364	15.4929	12.7631	16.1153	16.239	15.1559	15.0642	15.1971	12.5195	15.1718	16.5344	13.1085	17.2025	16.1849	36.3234	37.6507	37.1044	39.7929	38.9204	40.005	33.3386	35.8435	36.7855	34.9227	31.0766	35.7888	35.615	41.656	41.9495	33.4872	35.1407	35.369
AT1G09110	pre-tRNA	0	0	0	0	0	0	0	0	0	0	0	0	0	0	0	0	0	0	0	0	0	0	0	0	0	0	0	0	0	0	0	0	0	0	0	0
AT1G09130	ATP-dependent caseinolytic (Clp) protease/crotonase family protein	88.3322	87.3996	85.909	91.6125	75.7506	90.5985	92.644	83.3178	89.1368	83.8118	87.3196	99.0564	83.6637	77.2811	84.2571	83.173	103.968	97.7684	25.2223	28.6133	27.8225	26.7081	26.8407	27.225	24.1267	24.6237	27.9722	26.9717	25.528	26.3709	26.0063	24.6992	25.0313	24.6623	26.9959	24.83
AT1G09140	SERINE-ARGININE PROTEIN 30	37.3607	37.3921	34.8778	35.5049	37.2359	37.4613	48.8148	55.5102	47.4781	38.3429	33.0354	32.5168	33.9407	38.54	39.8172	48.0054	56.2361	50.573	48.2377	48.2072	61.1368	55.7413	51.5566	61.6177	59.4299	58.9818	60.8033	53.6312	41.5421	55.7379	51.4725	49.4011	65.8461	61.2897	56.9039	59.3681
AT1G09150	pseudouridine synthase and archaeosine transglycosylase (PUA) domain-containing protein	35.1196	29.7035	32.1236	29.3668	30.4499	28.3667	25.6724	29.33	27.3769	31.6771	28.4295	31.005	31.462	31.6634	32.7019	25.527	24.7645	31.9644	49.1722	49.7847	49.8598	45.4961	47.7623	46.3028	42.3071	41.2709	41.9301	47.3249	45.6765	49.1466	49.0002	49.8423	42.5376	43.1799	46.753	40.9773
AT1G09155	phloem protein 2-B15	0.213979	0.247636	0.100245	0.061895	0.105696	0.183495	0.290726	0	0.131736	0.25554	0	0.281998	0.275651	0.063635	0.05225	0.188997	0.218261	0.137588	3.62927	3.73621	3.8309	4.12761	4.0729	3.18839	5.95761	4.49077	4.56874	3.52421	2.10827	3.31586	2.9719	2.69518	2.89787	4.78065	3.78008	3.48142
AT1G09157	Protein of unknown function (DUF679)	0	0	0.160501	0	0.084615	0.146896	0	0	0	0.102286	0	0	0.220671	0.101885	0	0.086458	0	0	0	0	0.086389	0	0	0	0.07631	0	0	0	0	0.062459	0.114658	0.157875	0	0	0	0
AT1G09160	Protein phosphatase 2C family protein	17.907	17.6406	16.5629	16.0398	16.4978	15.0215	18.6566	15.6243	17.0655	16.9383	18.1775	19.537	17.4043	17.2342	15.7945	19.9471	14.4945	16.1377	19.5886	20.8036	20.7233	21.882	20.1828	18.5342	18.9908	19.5706	17.1534	18.6784	20.2386	22.2756	21.6474	19.4773	17.0741	19.2357	18.9714	16.401
AT1G09170	P-loop nucleoside triphosphate hydrolases superfamily protein with CH (Calponin Homology) domain	0.16537	0.148852	0.35831	0.717515	0.153161	0.381117	0.471833	0.236689	0.254525	0.283891	0.285015	0.299664	0.758926	0.25819	0.191807	0.479921	0.154622	0.186082	3.39472	2.14497	2.12666	3.71809	3.0711	3.61665	5.0002	4.4864	3.59565	3.91211	1.47334	2.36664	2.82255	3.50541	3.76994	5.40739	3.35832	3.86305
AT1G09176	unknown protein; FUNCTIONS IN: molecular_function unknown; INVOLVED IN: biological_process unknown; LOCATED IN: endomembrane system; Has 30201 Blast hits to 17322 proteins in 780 species: Archae - 12; Bacteria - 1396; Metazoa - 17338; Fungi - 3422; Plants - 5037; Viruses - 0; Other Eukaryotes - 2996 (source: NCBI BLink).	0	0.071187	0	0.160134	0	0	0	0	0	0	0.082969	0	0	0	0.270361	0	0	0	0.596168	0.13809	0	0.777936	1.25309	1.33048	2.83609	2.38037	2.22307	1.65779	0.232106	0.504634	0.277912	0.595253	0.666433	1.80203	1.50459	3.22273
AT1G09180	secretion-associated RAS super family 1	0.283564	0.437553	0.63765	0.492135	0.084041	0.109425	1.52566	0.463835	0.251389	0.660347	0.305982	0.504498	1.20546	0.303582	0.373902	0.815776	0.173542	0.382894	0.503851	0.594143	0.386114	0.782446	0.31509	0.245336	0.909502	0.452866	0.699873	0.356637	0.57066	0.496281	0.22776	0.261339	0.358422	1.35936	0.719289	0.71108
AT1G09190	Tetratricopeptide repeat (TPR)-like superfamily protein	2.19573	2.11758	2.35121	1.99612	2.22729	2.50496	2.00304	1.90271	2.45255	2.17736	2.44454	2.58366	2.17194	1.60914	3.1595	2.13727	1.91971	1.94129	2.829	3.2275	2.6497	1.70302	2.54957	2.71389	1.97374	1.99098	2.2427	2.37175	2.36722	2.65913	2.3095	2.60182	2.95003	2.27413	1.77605	2.22399
AT1G09195	FUNCTIONS IN: molecular_function unknown; INVOLVED IN: biological_process unknown; CONTAINS InterPro DOMAIN/s: Metal-dependent phosphohydrolase, HD subdomain (InterPro:IPR006674), Ppx/GppA phosphatase (InterPro:IPR003695).	3.79621	3.76999	3.28329	3.19287	4.47155	6.97406	3.66599	6.92609	6.2851	5.35307	3.78123	4.44492	2.9342	5.50579	6.2178	3.72884	7.72448	7.09754	5.42455	4.79286	5.52255	4.4765	4.48266	5.50214	4.8912	5.75185	4.70194	4.84445	4.06473	5.60052	3.96779	4.77256	6.39785	5.15018	4.3562	4.84697
AT1G09200	Histone superfamily protein	121.605	115.603	125.858	87.3596	110.917	88.2192	81.9549	70.6219	84.0904	120.513	132.878	147.487	119.086	91.7813	95.0331	73.2441	61.1058	96.3666	184.307	198.485	177.678	174.593	179.469	157.975	169.462	160.135	172.987	182.301	164.125	202.162	174.911	181.692	144.73	175.808	176.102	155.283
AT1G09210	calreticulin 1b	49.007	53.7769	61.2515	39.0556	37.0564	52.0079	36.9043	33.5577	38.1696	37.0075	46.7602	72.2322	42.5582	40.1108	45.7083	37.1018	38.9932	43.9403	138.224	170.744	151.805	144.928	132.442	130.627	135.405	143.628	134.719	145.612	133.584	161.971	152.251	128.39	116.454	145.594	130.674	123.605
AT1G09220	Pentatricopeptide repeat (PPR) superfamily protein	0.89833	1.23215	1.28008	0.952774	1.40516	1.5728	0.874711	0.571444	0.774278	1.34101	1.03218	1.50452	1.10902	0.667881	1.2613	0.925691	1.2981	1.29965	0.967394	1.28844	1.49126	1.26235	1.18614	0.8276	0.700316	1.30286	1.14379	1.12086	0.878817	1.11911	1.17752	0.988908	1.57706	1.01902	0.632974	0.871581
AT1G09230	RNA-binding (RRM/RBD/RNP motifs) family protein	7.34989	7.46811	6.50973	7.29258	4.82928	6.61794	8.65957	6.53296	6.24955	5.58941	7.48203	8.00486	7.44953	6.13664	6.33905	7.18121	8.77001	7.8647	7.97469	9.06982	8.81204	7.69564	7.80748	9.13862	7.07962	6.67832	7.98638	8.14762	7.01194	9.22285	8.04765	8.3331	10.1416	7.70671	8.06556	7.47672
AT1G09240	nicotianamine synthase 3	5.18286	4.69526	8.31808	11.1713	2.05635	3.24735	8.01398	2.95355	2.89027	4.82183	4.99125	5.42024	8.88423	3.43068	2.84139	9.08802	3.71765	1.70928	0.027006	0	0.05059	0	0.041284	0	0.223434	0.451863	0.196498	0	0.084115	0.073152	0	0	0.060379	0	0.333216	0.119786
AT1G09245	Plant self-incompatibility protein S1 family	0	0	0	0	0	0	0	0	0	0	0	0	0	0	0	0	0	0	0	0.068742	0	0	0	0	0	0	0	0	0	0	0	0	0	0	0	0
AT1G09250	basic helix-loop-helix (bHLH) DNA-binding superfamily protein	16.4204	11.4841	12.468	10.511	18.3286	16.0195	15.1243	37.2891	26.7512	14.3634	11.6589	10.9605	10.2193	15.677	15.9653	13.9167	35.2379	19.4162	31.5534	29.8412	36.3289	36.2866	32.4899	32.9337	35.5956	33.4811	33.5851	28.4681	22.6918	28.1784	29.1612	30.031	33.193	35.6288	31.8379	32.6204
AT1G09260	Chaperone DnaJ-domain superfamily protein	0	0	0	0	0	0	0	0	0	0	0	0	0	0	0	0	0	0	0	0	0	0	0	0	0	0	0.058902	0	0	0	0	0	0	0	0	0
AT1G09270	importin alpha isoform 4	21.2985	20.8865	19.8187	20.3608	22.1393	26.305	22.2119	27.0861	26.8155	20.1071	20.5199	24.2132	20.8227	23.5955	23.6603	19.6092	28.7871	24.3798	56.8515	58.1763	58.5745	57.167	57.0108	58.4147	63.0918	59.1713	57.1704	53.3358	47.5921	58.3286	59.4908	56.5508	58.8679	63.2161	57.9731	53.2241
AT1G09280	CONTAINS InterPro DOMAIN/s: Rhodanese-like (InterPro:IPR001763), Serine hydrolase (InterPro:IPR005645); BEST Arabidopsis thaliana protein match is: Rhodanese/Cell cycle control phosphatase superfamily protein (TAIR:AT2G40760.1); Has 5925 Blast hits to 5912 proteins in 1592 species: Archae - 0; Bacteria - 2946; Metazoa - 156; Fungi - 408; Plants - 229; Viruses - 0; Other Eukaryotes - 2186 (source:…	10.5965	9.26889	7.07864	7.73843	8.49751	11.8915	8.74488	13.3564	11.8877	9.94013	8.37177	8.27548	6.76208	9.55107	10.9249	7.36203	15.0341	13.8373	20.3922	20.5416	17.038	15.7761	16.1652	20.389	14.0156	16.0982	16.5286	18.4316	16.5916	18.1019	17.8848	16.8393	21.5357	13.4911	14.5575	15.6216
AT1G09290	unknown protein; Has 73 Blast hits to 71 proteins in 26 species: Archae - 0; Bacteria - 0; Metazoa - 5; Fungi - 11; Plants - 54; Viruses - 0; Other Eukaryotes - 3 (source: NCBI BLink).	9.42846	9.349	8.14197	7.05817	9.15051	9.4589	7.92963	8.14566	9.46725	9.33685	8.62747	8.10505	7.4094	8.38211	10.117	6.761	9.14302	8.9336	12.924	14.2351	11.8789	12.0106	10.7185	9.8377	9.20624	9.21737	9.38397	9.39466	9.68763	13.4363	11.5328	11.6574	10.9404	10.61	10.1055	11.6254
AT1G09300	Metallopeptidase M24 family protein	3.84794	3.72613	4.78723	3.6117	3.08382	5.02539	2.78474	3.98205	4.20615	4.37845	3.61901	5.58858	3.88844	4.48391	5.37871	3.28474	4.26536	4.71489	8.65753	8.49147	9.46028	7.28315	8.64118	7.85588	6.99216	7.57318	7.69516	9.47098	6.91413	8.67582	8.08151	9.17349	8.08265	6.55315	7.16757	7.91215
AT1G09310	Protein of unknown function, DUF538	438.366	490.664	722.168	575.979	419.245	294.238	560.019	350.992	351.594	457.307	574.965	497.304	607.258	348.025	349.962	541.464	331.365	353.4	0.899124	1.28745	1.68427	2.83134	2.87387	0.51077	2.29926	1.42979	0.981299	1.00009	2.16398	1.93728	1.93058	1.77217	1.37058	1.48242	1.23773	1.40488
AT1G09320	agenet domain-containing protein	5.09521	4.6342	4.6139	3.68455	5.64748	6.20765	4.49129	6.03059	5.60044	5.36134	4.41406	4.79048	4.52256	5.61752	4.658	4.32785	5.13377	4.45484	7.09286	6.23068	7.00369	6.85823	6.3419	6.12266	4.95475	5.40707	5.75715	6.79154	5.62714	7.04603	5.88504	6.45205	7.25563	5.68166	5.17882	5.41651
AT1G09330	unknown protein; FUNCTIONS IN: molecular_function unknown; INVOLVED IN: biological_process unknown; LOCATED IN: integral to membrane; EXPRESSED IN: 24 plant structures; EXPRESSED DURING: 15 growth stages; CONTAINS InterPro DOMAIN/s: Protein of unknown function DUF846, eukaryotic (InterPro:IPR008564); Has 518 Blast hits to 518 proteins in 206 species: Archae - 0; Bacteria - 0; Metazoa - 193; Fungi…	33.4378	35.7982	34.3264	28.0271	38.3516	35.6527	28.291	34.7371	34.809	34.7518	33.4846	29.7535	30.8786	34.691	39.4328	27.9038	33.9777	35.7933	57.7296	55.4463	54.3901	62.3909	53.1163	55.0352	62.4318	63.2256	60.2394	57.8404	51.51	59.7129	56.4616	55.4864	59.3878	62.742	61.1966	55.129
AT1G09340	chloroplast RNA binding	493.693	461.766	577.003	578.93	470.349	451.35	414.375	389.534	424.695	519.967	502.23	525.406	548.918	470.544	448.298	470.016	333.67	430.652	7.3169	5.32202	8.04872	12.5681	6.55077	6.85729	9.67436	5.91144	7.84465	6.89621	4.5792	5.46416	10.3708	5.87835	5.93698	9.94657	5.65041	5.99033
AT1G09350	galactinol synthase 3	0.257016	0.148721	0.225763	0.47394	0.047608	0	0.864266	0.210205	0.04747	0.172651	0.115556	0.063509	0.372478	0.286626	0.070604	0.437804	0	0.061973	1.01196	0.769313	1.11795	2.7826	1.34862	1.04235	2.94105	1.55899	1.39708	0.750399	0.80818	1.54625	2.74174	1.06593	1.01521	3.25136	1.92092	0.661772
AT1G09360	Plant invertase/pectin methylesterase inhibitor superfamily protein	0	0	0	0	0	0	0	0	0	0	0	0	0	0	0	0	0	0	0	0	0	0	0	0	0	0	0	0	0	0	0	0	0	0	0	0
AT1G09370	Plant invertase/pectin methylesterase inhibitor superfamily protein	0	0	0.217569	0	0.1147	0	0	0.253219	0	0.277308	0	0	0.149566	0	0.056701	0.058599	0	0	0.312574	0.231684	0.234211	0.593274	0.191128	0.167419	1.13786	0.285267	0.40937	0.556279	0	0.846664	0.621699	0.784695	0.349414	0.687138	1.12194	0.138642
AT1G09380	nodulin MtN21 /EamA-like transporter family protein	0.266564	0.123397	0.206052	0.092526	0.237008	0.360027	0.043461	0	0.039386	0.429757	0.383518	0.289822	0	0.142691	0.253852	0.040362	0	0	0.495175	0.877682	0.504121	0.653813	0.740501	0.499695	0.60561	0.818688	1.08086	0.694462	0.368809	0.408213	0.481738	0.88442	0.770138	0.638933	0.821061	0.907184
AT1G09390	GDSL-like Lipase/Acylhydrolase superfamily protein	9.94283	9.73923	8.54212	8.46579	8.82191	7.41712	9.40122	5.99059	7.55279	10.2176	10.7905	8.44124	10.1183	8.25886	8.58503	10.3355	6.19951	6.04248	14.4246	13.9244	12.4257	13.7369	13.6804	11.6632	11.2883	12.0233	13.4259	12.5163	11.4475	13.9444	12.6739	13.415	9.87741	12.9496	10.2782	12.4219
AT1G09400	FMN-linked oxidoreductases superfamily protein	0.070723	0.109129	0.198794	0	0.052401	0.409371	0.115306	0.173526	0.235119	0.063344	0.12719	0.244661	0	0.220838	0.259039	0.160627	0.252483	0.238742	0.599762	0.635074	0.668749	0.704701	0.654882	1.01981	0.968782	0.890555	0.789648	0.730646	0.266863	0.464161	0.390535	0.6518	1.05356	0.816195	1.15326	0.886744
AT1G09410	pentatricopeptide (PPR) repeat-containing protein	0.651233	0.44154	0.790458	0.393871	0.804202	0.596533	0.37001	0.807002	0.685227	0.600965	0.443635	0.409617	0.552929	0.651431	0.708358	0.418328	0.422712	0.532942	0.908502	1.06325	0.95542	0.771425	0.65785	0.98175	0.672518	0.533361	0.950945	0.939607	0.744647	1.27359	0.970855	0.672942	1.08685	0.823398	0.536337	0.777651
AT1G09415	NIM1-interacting 3	26.1632	28.8998	27.6229	21.873	32.0565	38.4147	26.8423	33.454	33.2833	26.9201	29.4366	30.9057	26.8192	28.6364	32.4415	24.6868	32.2193	39.1439	9.58625	6.54199	8.54422	10.1735	10.5179	8.00545	8.91179	10.0344	9.14989	10.5481	5.29734	8.79497	8.77735	7.2926	12.6749	7.25114	10.0589	9.65836
AT1G09420	glucose-6-phosphate dehydrogenase 4	4.10542	3.16744	2.91107	2.45026	3.59241	3.9666	1.96867	3.72233	2.64873	4.09307	3.0736	4.77392	1.86658	3.4804	4.30018	1.88455	3.58122	3.67299	5.35627	3.9201	4.35632	4.38548	3.47472	4.05824	2.14745	2.76139	3.12213	4.70612	3.0375	4.49071	4.12187	4.26304	4.29361	3.51265	2.47387	3.24422
AT1G09421	other RNA	0	0	0	0	0	0	0	0	0	0.161365	0	0.059357	0	0	0	0	0	0	0	0	0	0	0	0	0	0	0	0	0	0	0	0	0	0	0	0
AT1G09430	ATP-citrate lyase A-3	53.7589	50.0207	41.9642	38.7371	57.6416	73.7282	35.6673	69.8199	65.8236	49.4945	41.6336	47.1568	34.956	62.2041	74.5803	39.2187	71.6281	71.3268	68.4344	63.9332	64.4067	65.2937	67.9593	68.0097	59.7182	63.0257	62.0202	63.7595	47.0803	62.8586	62.8329	69.3092	66.8503	58.8681	58.8995	57.4126
AT1G09440	Protein kinase superfamily protein	7.29419	5.66814	5.49453	6.05645	5.07403	5.16378	5.86065	5.40774	4.98173	5.94567	6.32311	5.70547	5.9573	7.13964	5.95838	6.45583	4.2018	6.45316	6.84485	6.71492	5.53769	5.6713	5.91202	5.24012	6.92534	6.09215	5.11905	5.30351	3.33319	7.43342	5.34767	6.6016	4.7852	6.70833	4.8966	6.22713
AT1G09450	Protein kinase superfamily protein	2.75192	2.50781	2.62048	1.73046	2.2754	2.10337	1.59311	1.28845	1.87101	2.67915	2.5463	2.52292	1.54133	1.70794	2.08895	1.61539	1.48485	1.42327	4.91231	4.87963	3.46958	3.63777	3.24991	3.70942	2.59838	2.95202	3.62105	4.17408	4.18871	4.47165	3.80405	3.95138	3.65485	3.66452	3.17954	3.76833
AT1G09460	Carbohydrate-binding X8 domain superfamily protein	9.3986	5.69377	3.1395	2.35485	6.47335	8.42858	2.42801	8.36346	9.43727	9.09979	5.23746	4.51398	2.84566	7.52886	8.75158	2.05445	8.4727	8.0435	54.9002	42.669	36.7755	29.7285	51.1144	57.5985	22.4009	45.2497	49.2411	50.7786	38.9608	34.9324	36.4492	60.6338	60.5043	27.3811	51.1168	53.3787
AT1G09470	unknown protein; FUNCTIONS IN: molecular_function unknown; BEST Arabidopsis thaliana protein match is: unknown protein (TAIR:AT5G26770.1).	4.54	3.70611	5.1663	3.17715	3.42895	3.59809	2.55488	2.85071	2.70488	4.11881	3.0289	4.71898	3.87698	3.08355	3.28284	2.74968	2.68887	4.40706	9.41534	8.35087	8.10956	8.53118	8.44408	5.93417	4.9713	4.78577	6.2137	6.94667	7.29451	8.36222	6.73435	8.69229	6.84921	5.61652	4.53748	6.55804
AT1G09480	NAD(P)-binding Rossmann-fold superfamily protein	2.14635	3.7477	4.15439	2.32	3.32011	4.94048	4.20541	3.57245	4.17283	2.59695	1.93003	4.24293	2.36476	2.55319	5.37891	2.45166	4.57062	4.75769	3.3758	4.64934	3.4467	4.06954	5.41617	4.80538	4.20197	4.81099	5.44351	3.24747	3.45744	4.73674	4.08305	3.5398	5.03157	3.71055	5.18518	4.62014
AT1G09483	unknown protein; BEST Arabidopsis thaliana protein match is: unknown protein (TAIR:AT1G09470.1); Has 48 Blast hits to 48 proteins in 9 species: Archae - 0; Bacteria - 0; Metazoa - 0; Fungi - 0; Plants - 48; Viruses - 0; Other Eukaryotes - 0 (source: NCBI BLink).	0	0	0	0	0.182708	0	0	0	0.091088	0.220865	0	0	0.119123	0	0	0	0	0	0.199162	0	0	0	0	0	0.082387	0	0	0	0	0	0	0.113632	0.111318	0	0.223395	0
AT1G09490	NAD(P)-binding Rossmann-fold superfamily protein	28.946	20.444	24.8133	27.5347	22.8754	21.4505	29.4086	25.5258	22.4019	32.4213	23.9101	20.8681	29.0898	26.1248	21.6077	33.2882	25.2805	23.639	14.3089	13.3719	13.4714	12.9461	13.9212	12.0012	11.8587	12.4235	13.1442	13.7441	12.431	13.2875	13.1178	12.6901	11.7133	10.6481	11.088	12.496
AT1G09500	NAD(P)-binding Rossmann-fold superfamily protein	2.00666	1.1517	2.94062	2.88804	1.75878	1.60537	3.2118	1.36098	1.0305	1.3151	1.93645	3.14441	4.20852	1.35362	2.07947	3.57564	0.8986	0.873297	0.079059	0.073249	0.148096	0.112542	0.030214	0.035287	0.032704	0.120253	0.057523	0.175873	0.06156	0.053536	0.049139	0.090214	0	0	0.044339	0.043833
AT1G09510	NAD(P)-binding Rossmann-fold superfamily protein	0	0	0	0	0.057457	0	0	0	0.028645	0	0	0	0	0	0	0	0	0	0	0.029014	0	0	0	0	0	0	0	0	0	0	0.077857	0	0	0.068841	0	0
AT1G09520	LOCATED IN: chloroplast; EXPRESSED IN: 21 plant structures; EXPRESSED DURING: 12 growth stages; CONTAINS InterPro DOMAIN/s: Zinc finger, PHD-type, conserved site (InterPro:IPR019786); BEST Arabidopsis thaliana protein match is: PHD finger family protein (TAIR:AT3G17460.1); Has 56 Blast hits to 56 proteins in 17 species: Archae - 0; Bacteria - 2; Metazoa - 0; Fungi - 4; Plants - 46; Viruses - 0; O…	11.9529	12.8407	11.7753	10.5693	10.622	15.9103	11.8099	14.9113	14.8946	11.8916	14.0475	14.2819	11.658	13.2624	14.7135	11.0251	13.8511	13.8999	13.6254	13.8979	12.9335	10.3214	11.6753	11.6724	9.98377	10.1999	12.0477	14.6797	10.9426	11.8748	11.4311	12.8637	12.9773	11.4171	10.2117	12.6697
AT1G09530	phytochrome interacting factor 3	8.78634	8.42564	6.52382	7.51661	7.00144	7.38357	11.6392	8.81309	8.95597	6.68179	7.6772	9.44233	7.36782	6.72958	8.13657	11.327	8.11665	9.73354	1.99167	2.12444	1.52057	1.92189	2.40498	2.21123	2.89401	2.45666	1.97277	1.73131	1.56387	2.35739	2.08055	2.50189	1.92706	3.31135	2.40296	2.11571
AT1G09540	myb domain protein 61	0	0.086109	0.039215	0.09685	0	0.035891	0.136474	0.091281	0.041227	0	0.10036	0	0.161747	0.099573	0.327032	0	0.056921	0	4.07891	4.59348	3.44046	5.28244	4.11666	4.48612	8.35268	6.20427	4.14836	3.08311	2.59702	3.8456	5.09852	3.60013	4.1314	7.00991	4.70158	5.39759
AT1G09550	Pectinacetylesterase family protein	0	0	0	0	0	0	0	0	0	0	0	0	0	0	0	0	0	0	0	0	0	0	0	0	0	0	0	0	0	0	0	0	0	0	0	0
AT1G09560	germin-like protein 5	33.5887	65.5223	44.7436	24.6808	46.7166	90.0349	28.8283	55.4139	73.0015	31.3959	38.1034	71.0474	29.2368	63.2188	96.2107	41.4187	68.4762	66.2901	190.937	191.284	196.894	200.995	211.979	187.883	231.44	201.658	210.265	201.895	169.771	192.781	190.044	205.652	209.515	212.116	202.19	204.055
AT1G09570	phytochrome A	35.859	22.3687	13.9763	16.9369	33.2418	33.1726	17.7262	39.0235	36.5241	38.1503	25.9923	16.7344	15.2187	38.3321	34.3448	20.396	37.6342	37.2284	44.0027	42.5255	41.4285	38.061	42.8849	43.4441	34.443	39.0173	40.9391	40.6182	36.6178	41.7079	39.4659	41.8413	43.5417	34.3921	38.9038	41.4513
AT1G09575	Protein of unknown function (DUF607)	7.65558	6.21439	2.98307	4.81716	8.30681	4.59702	3.96336	6.2019	5.41454	7.86429	7.14502	3.37101	6.76553	10.4231	4.67781	6.70227	4.9221	5.3541	5.80216	4.96854	3.1838	4.25489	5.95783	4.65634	5.72163	5.54934	5.88469	5.63884	3.37703	3.1353	4.9906	5.55083	5.76534	4.79923	5.65352	5.97893
AT1G09580	emp24/gp25L/p24 family/GOLD family protein	12.4348	9.83886	10.1095	10.121	11.8698	7.61804	9.84086	9.2421	9.38774	11.5033	11.508	8.25358	8.76935	11.2558	9.37502	9.34532	8.10084	9.19195	25.7675	25.7419	24.5807	28.4192	24.8778	23.8204	26.595	24.5032	23.0154	24.7879	22.0905	27.6007	25.9261	26.4756	21.4292	29.491	23.2291	22.273
AT1G09590	Translation protein SH3-like family protein	176.104	179.23	195.148	112.909	159.351	135.018	96.1072	89.6139	102.93	168.465	176.298	182.873	154.402	135.729	159.406	90.3717	82.8585	113.879	412.63	473.137	388.666	383.084	375.519	321.828	341.503	301.67	324.061	378.034	334.293	410.252	358.36	361.873	314.207	349.043	319.022	308.402
AT1G09600	Protein kinase superfamily protein	0.545606	0.19544	0.43818	0.287457	0.462009	0.288246	0.158849	0.223116	0.143958	0.331606	0.455573	0.404461	0.150612	0.278154	0.157017	0.162274	0.278261	0.150352	1.4479	1.35608	1.37087	1.04549	0.90218	1.26442	0.833321	0.885725	0.904622	1.20786	0.85782	1.27888	1.11515	1.6522	1.26669	0.916825	1.04152	1.09944
AT1G09610	Protein of unknown function (DUF579)	0.920957	1.09314	0.398261	0.338114	0.629879	0.455628	0.462007	0.5794	0.575709	0.380711	0.891841	0.910281	0.752901	0.695237	0.259478	0.750863	0.722603	0.444129	1.45903	2.094	1.92926	2.06339	2.62397	1.30246	1.84617	2.02346	2.14399	2.5775	2.27218	2.36348	1.84929	2.31781	1.98278	1.28926	1.797	1.58616
AT1G09620	ATP binding;leucine-tRNA ligases;aminoacyl-tRNA ligases;nucleotide binding;ATP binding;aminoacyl-tRNA ligases	36.449	37.2148	33.1222	31.2588	33.708	37.2013	26.3975	30.7386	34.9131	35.8063	35.1094	37.8256	31.3401	38.6533	36.5528	26.2675	32.1815	36.347	47.0707	47.1011	44.6738	37.6088	41.3531	41.42	35.0843	37.9727	40.7059	45.7551	43.3437	45.8673	45.7776	41.98	42.7683	36.4072	36.3488	42.8571
AT1G09625	unknown protein; LOCATED IN: endomembrane system; Has 4 Blast hits to 4 proteins in 2 species: Archae - 0; Bacteria - 0; Metazoa - 0; Fungi - 0; Plants - 4; Viruses - 0; Other Eukaryotes - 0 (source: NCBI BLink).	0	0	0	0	0	0	0	0	0	0	0	0	0	0	0	0	0	0	0	0	0	0	0	0	0	0	0	0	0	0	0	0	0	0	0	0
AT1G09630	RAB GTPase 11C	15.4178	20.215	17.7859	11.7937	20.47	19.9466	12.6412	18.8781	18.2048	19.0775	18.5119	18.6304	18.7277	18.1679	21.9682	12.9205	16.9534	17.2341	50.817	51.1842	49.2479	46.7232	47.8636	44.143	45.1394	42.4251	45.9821	42.1524	40.4659	49.0831	40.891	48.2955	45.0186	44.8588	43.517	39.5085
AT1G09640	Translation elongation factor EF1B, gamma chain	109.884	116.613	110.598	86.1194	105.795	117.592	82.155	96.9167	106.657	99.7753	105.007	111.441	88.4598	112.306	121.314	77.0903	92.1788	101.872	203.62	223.49	206.515	189.419	196.673	185.211	179.961	173.239	194.158	197.45	187.707	192.253	201.267	186.319	184.395	170.52	174.476	185.915
AT1G09645	unknown protein; BEST Arabidopsis thaliana protein match is: unknown protein (TAIR:AT1G57765.1); Has 35333 Blast hits to 34131 proteins in 2444 species: Archae - 798; Bacteria - 22429; Metazoa - 974; Fungi - 991; Plants - 531; Viruses - 0; Other Eukaryotes - 9610 (source: NCBI BLink).	29.2191	28.5549	23.3488	18.3525	34.1443	29.0298	25.0897	30.4521	32.0713	33.0997	24.7729	23.9295	26.8861	27.2599	34.6547	25.8289	37.127	30.3289	37.4889	37.5245	37.639	42.2323	42.7749	42.2137	37.7473	42.7673	40.3919	37.7488	31.6413	32.3874	36.8798	39.0343	41.4552	38.6865	37.4621	38.9785
AT1G09650	F-box and associated interaction domains-containing protein	0.282796	0.196366	0.139108	0.368102	0.12572	0.436515	0.230535	0.531966	0.08357	0.227963	0.254295	0.30747	0.437162	0.2523	0.186445	0.235507	0.201918	0.300031	0.365445	0.423239	0.47064	0.390164	0.43644	0.530123	0.302347	0.503753	0.315752	0.457293	0.213418	0.278402	0.255536	0.286695	0.229791	0.376578	0.307432	0.303924
AT1G09660	RNA-binding KH domain-containing protein	22.074	23.5333	26.5313	24.628	22.7064	18.8064	26.0105	19.2259	21.6026	21.0035	22.9942	26.3234	25.7863	21.9443	18.8583	23.7869	20.7904	22.0645	32.4614	35.8467	34.8931	32.8938	31.9255	31.9336	32.4692	27.8752	29.7341	30.4923	31.9832	34.4937	34.8842	31.9162	28.5226	27.3837	27.555	29.0377
AT1G09665	Toll-Interleukin-Resistance (TIR) domain family protein	0	0	0	0	0	0	0	0.137288	0	0	0	0	0	0	0	0	0	0	0	0	0	0.128662	0	0	0.056083	0	0.049322	0	0	0	0	0	0.151553	0	0	0
AT1G09680	Pentatricopeptide repeat (PPR) superfamily protein	1.48949	1.60885	1.94846	1.17322	1.34131	2.35807	1.00874	1.48058	1.86222	1.37514	1.60724	1.54017	0.863449	1.98308	1.93044	1.02356	1.70628	1.52501	1.40658	2.04058	1.6988	1.59833	1.68338	1.47043	1.1331	1.32311	1.38701	2.03801	1.44112	1.60421	0.943286	1.87961	1.28272	1.20023	1.32861	1.45711
AT1G09690	Translation protein SH3-like family protein	333.993	336.072	346.85	214.994	339.395	269.741	194.382	214.206	240.563	352.516	330.092	336.979	271.933	261.865	318.69	198.741	187.779	254.361	550.936	631.482	528.39	493.721	512.613	476.251	454.927	410.345	457.685	521.083	492.612	547.072	484.502	479.107	453.637	452.892	418.665	429.373
AT1G09700	dsRNA-binding domain-like superfamily protein	8.3446	8.38668	9.30918	6.42467	8.25597	7.99454	5.20785	7.10829	8.03072	8.76034	6.79108	8.51709	7.27274	8.50513	8.08993	6.74862	6.97089	7.45127	10.3594	13.304	11.5572	9.9261	9.64531	9.35484	7.62761	8.92812	8.42507	10.5217	8.25332	11.5383	9.44703	10.5204	9.50126	8.507	8.36718	10.2454
AT1G09710	Homeodomain-like superfamily protein	3.65865	3.2932	2.6619	3.19089	3.39537	3.25627	3.14822	4.2164	2.9077	4.25341	3.09052	2.50214	3.10637	3.61031	2.92377	2.62996	3.54337	3.68914	4.0444	3.49831	4.09558	2.91759	3.53613	4.35645	2.44474	2.82619	3.53991	4.11676	3.85807	3.67861	4.04434	4.27448	5.3719	2.91988	3.76645	3.77312
AT1G09720	Kinase interacting (KIP1-like) family protein	0	0	0	0	0	0	0	0	0	0	0.026971	0	0	0	0	0	0	0	0	0.022445	0	0.011495	0	0	0	0.018424	0.008813	0	0.037727	0	0	0.027644	0	0.026628	0.081519	0
AT1G09730	Cysteine proteinases superfamily protein	9.7025	10.9048	8.81326	10.187	10.381	12.9964	8.2516	12.0545	12.6033	9.35362	10.4673	11.2738	8.81362	12.2354	11.8007	10.037	14.8198	14.3228	16.9488	14.7889	15.9306	14.4478	14.57	16.6163	14.1956	15.0208	15.1682	15.4698	13.5234	17.6074	15.8762	16.1321	17.1744	14.2022	15.3654	16.4282
AT1G09740	Adenine nucleotide alpha hydrolases-like superfamily protein	12.2962	16.4872	11.9856	9.76675	14.7314	18.3997	12.2873	16.3827	17.4724	12.4345	11.8149	17.6425	11.2574	15.3937	18.7052	13.288	18.9145	19.2719	153.653	148.15	147.515	175.727	177.341	171.339	177.681	179.932	175.694	143.648	102.587	120.726	138.787	167.794	187.565	153.176	169.519	160.657
AT1G09750	Eukaryotic aspartyl protease family protein	159.11	132.73	121.284	124.97	129.744	123.627	118.953	136.219	146.998	143.127	154.007	128.598	103.695	141.834	116.459	97.5775	124.415	159.976	20.3661	15.9162	11.6014	26.5146	17.5122	16.1181	32.1948	25.853	28.2045	16.7042	11.3939	13.2987	31.6996	17.8448	15.0421	34.8011	29.3469	23.9355
AT1G09760	U2 small nuclear ribonucleoprotein A	34.4564	33.0335	32.2102	24.353	33.2072	34.8337	27.1153	30.0767	28.6214	35.2974	34.4579	34.0917	30.9149	33.4983	36.7678	28.2398	30.0943	32.7926	59.6581	65.5511	56.9132	52.1204	55.8111	53.636	46.4002	45.8897	49.6404	55.6291	55.0019	60.5116	51.8035	57.0052	54.8927	48.0188	46.2022	51.2741
AT1G09770	cell division cycle 5	36.4693	30.9287	25.6477	29.8668	34.6317	41.2943	25.2006	42.3638	41.7403	33.8256	29.7322	31.4844	23.7287	38.2051	36.765	26.6931	44.8568	44.078	61.9127	58.5359	54.2061	47.3673	51.8421	53.6049	43.6074	45.9665	49.3421	57.2191	48.1642	57.89	51.0757	55.5501	55.9878	42.9482	43.1051	50.4469
AT1G09780	Phosphoglycerate mutase, 2,3-bisphosphoglycerate-independent	48.3151	52.9024	55.2853	51.3403	47.191	56.0992	47.1246	41.2684	46.892	44.3323	49.1689	56.5537	42.7496	50.1298	58.2086	49.6924	48.6795	48.0342	194.828	215.521	203.89	208.868	206.324	202.18	212.619	213.4	217.114	188.235	184.456	207.426	203.982	192.587	192.989	216.303	204.505	196.02
AT1G09790	COBRA-like protein 6 precursor	0	0	0	0.049994	0.042687	0	0	0	0	0	0	0	0	0	0	0	0	0	0.046531	0.043112	0.108954	0.044158	0.053347	0.041537	0.038497	0.070776	0	0.051756	0.072463	0	0	0.053096	0.156045	0	0	0
AT1G09794	Cox19 family protein (CHCH motif)	6.83415	5.19631	6.33372	3.43795	6.60478	5.66944	3.22967	6.5615	7.31729	6.56471	4.00785	4.99278	6.3158	5.0368	7.47321	5.09896	7.47603	6.40045	13.6792	14.9716	10.8642	13.3613	14.2463	11.4258	11.7806	12.2286	13.5616	12.19	7.84844	10.2924	8.65149	9.85856	12.6087	10.8151	11.575	12.6847
AT1G09795	ATP phosphoribosyl transferase 2	66.9694	60.9004	59.0341	68.2342	69.5987	74.9541	66.2582	77.1183	77.3807	65.7116	62.3768	64.5308	63.7975	65.6019	69.255	62.9739	79.952	83.0996	13.1603	13.885	12.9519	13.2923	11.3013	12.6823	9.41416	9.43301	10.4989	11.8888	11.8599	13.2093	12.7334	12.959	10.9775	11.3079	10.8151	10.0744
AT1G09800	Pseudouridine synthase family protein	2.34784	3.01903	2.52573	2.59074	1.88993	1.80829	2.55193	1.99134	1.86302	1.92116	2.34579	3.43796	2.46442	2.14637	2.3569	1.31665	1.86263	2.82361	4.84598	4.96708	3.6837	4.24343	4.06181	3.8453	3.48632	3.34724	3.95175	5.02561	4.4843	3.45594	3.49221	3.82008	4.05631	3.93699	4.0964	3.68622
AT1G09810	evolutionarily conserved C-terminal region 11	6.82885	8.46615	7.08232	6.62062	5.49592	7.08777	5.52847	5.00732	6.36715	6.20077	6.81819	8.70478	7.32579	6.89077	7.36567	5.47299	6.34099	6.69995	6.59945	7.59468	7.6953	7.43615	6.57051	6.58735	6.45127	7.34784	5.65968	5.37319	6.87139	8.19094	7.25812	5.57747	6.48435	6.0623	5.54648	6.70636
AT1G09812	unknown protein; BEST Arabidopsis thaliana protein match is: unknown protein (TAIR:AT1G58007.2); Has 93 Blast hits to 93 proteins in 13 species: Archae - 0; Bacteria - 0; Metazoa - 0; Fungi - 0; Plants - 93; Viruses - 0; Other Eukaryotes - 0 (source: NCBI BLink).	0.97203	1.66655	1.8974	1.68699	1.28038	1.1114	2.28915	1.58998	0.957487	2.70859	1.84525	2.02828	1.66958	1.34899	1.58235	1.79886	2.31345	0.833349	1.04676	1.53558	1.71573	1.65565	1.66682	1.0123	3.03109	2.91901	2.03098	1.74646	1.08676	0.945113	2.27716	1.69216	1.56018	2.78051	1.27197	1.93454
AT1G09815	polymerase delta 4	22.2961	26.7587	24.6401	18.6864	27.8628	27.0455	24.0272	31.7429	28.7202	26.3422	25.0184	27.3744	20.8052	24.7089	29.1759	20.0056	31.0357	26.8959	40.6328	42.0676	38.3458	39.34	39.3701	37.5548	36.0789	34.6483	41.2481	36.3505	34.4355	39.7443	36.9902	39.9264	36.1309	36.8799	32.1108	37.3195
AT1G09820	Pentatricopeptide repeat (PPR-like) superfamily protein	1.74892	1.75869	1.87803	2.04628	1.6016	1.73147	1.16941	1.54289	1.74211	1.32005	1.06022	2.09769	1.55684	1.71811	1.98653	1.39844	0.942067	1.61101	3.0314	2.82335	2.45277	3.0877	2.70518	2.3519	2.06154	2.07613	2.62135	3.0717	2.71882	3.22425	2.407	2.19139	2.25321	2.58186	2.59913	3.06224
AT1G09830	Glycinamide ribonucleotide (GAR) synthetase	17.1392	19.7449	20.8884	16.1292	16.2631	16.0842	13.2866	12.8718	13.5074	15.5184	18.2254	20.6333	18.8378	14.1035	18.7303	11.6321	12.8139	14.4362	16.483	17.8928	15.9505	16.2869	16.5769	14.9162	13.715	13.4681	14.3668	14.9986	15.2723	15.9381	16.7859	14.2895	13.0708	15.8372	12.2058	13.6349
AT1G09840	shaggy-like protein kinase 41	13.8156	12.0253	14.0119	12.9811	14.2545	16.4899	11.3226	17.2733	17.0611	14.0924	13.153	12.6892	12.3323	16.2918	16.8361	13.5595	19.3413	17.6482	37.7059	41.6848	45.6277	43.2341	37.2802	38.301	35.3861	34.7381	35.1957	34.8147	32.7589	45.4777	36.3163	36.4644	39.0024	35.9592	31.9333	35.9465
AT1G09850	xylem bark cysteine peptidase 3	17.3262	16.1435	19.6529	16.563	17.3563	18.1347	15.5596	17.6558	19.2663	16.0443	15.7177	18.5882	17.5781	18.1897	18.8047	16.9036	15.4345	18.6061	28.5233	23.4485	25.7889	31.1371	28.4802	27.615	29.2081	29.7806	27.9361	23.1299	20.7657	26.5722	25.2352	27.5623	24.1672	29.7886	27.7171	25.0469
AT1G09860	purine permease 16	0	0.049842	0.136191	0.02803	0.095731	0	0	0	0.143179	0.057862	0	0.127706	0	0.115271	0.047324	0	0	0.062308	0.260881	0.241711	0.244347	0.272338	0.1994	0.279463	0.259004	0.456339	0.208798	0	0.568786	0.31799	0.162151	0.238154	0.20414	0.258075	0.234098	0.752137
AT1G09870	histidine acid phosphatase family protein	13.8666	13.3445	12.2411	11.4121	13.1993	16.9798	11.9678	15.7201	15.3666	14.1437	13.4231	13.8034	13.159	16.0695	16.6106	12.7396	14.6474	13.7075	27.4807	26.3661	26.9149	22.4863	24.4772	25.7236	24.1372	24.31	23.8517	24.8035	20.8861	27.3671	20.908	25.446	25.7519	24.5763	22.688	21.8324
AT1G09880	Rhamnogalacturonate lyase family protein	0.330675	0.459223	0.294337	0.306079	0.179673	0.311923	0.035942	0.396657	0.244295	0.217195	0.257701	0.108947	0.042598	0.314684	0.193787	0.033379	0.224861	0.425245	1.4778	1.22074	1.51755	1.06451	1.3881	1.30333	0.942761	1.54369	0.984561	1.3863	1.22003	1.35038	1.08453	1.54411	1.49275	0.880668	1.4579	1.52023
AT1G09890	Rhamnogalacturonate lyase family protein	1.0785	1.12077	1.33016	1.20328	1.06003	1.25988	1.29187	1.15209	1.10572	1.08426	1.2271	1.28355	1.44604	0.805103	0.709431	1.26641	1.03272	1.08266	2.71984	2.20704	2.23111	2.78361	2.22832	1.72973	1.98549	2.06853	1.25463	2.80776	1.79947	2.16682	1.90046	2.37336	1.21219	2.28612	2.05378	1.75438
AT1G09900	Pentatricopeptide repeat (PPR-like) superfamily protein	11.118	11.1261	12.7163	10.9195	10.4264	9.05044	6.27612	7.76145	8.62617	11.0206	11.1478	11.8628	11.3935	11.7867	10.4617	8.06496	5.81259	8.16585	5.03458	5.15198	4.41638	3.72604	4.63782	5.31605	3.09289	3.6718	4.1142	4.15816	5.17822	4.8086	3.59631	4.60885	5.12397	3.75804	3.32929	3.72875
AT1G09910	Rhamnogalacturonate lyase family protein	7.7832	8.90636	7.78339	6.21824	8.87207	11.0224	8.63265	15.3326	11.4448	7.8761	7.46984	7.82243	6.61599	9.03039	10.6904	8.51287	13.874	12.343	10.9102	10.3185	12.9361	10.2392	11.2149	12.208	8.53881	10.8603	11.5774	10.3705	9.20129	11.4607	9.54256	12.2082	12.3312	8.88604	10.1698	11.2434
AT1G09920	TRAF-type zinc finger-related	27.7641	30.6486	27.5815	26.5658	33.4005	30.4089	25.9772	30.7591	27.0191	28.5415	28.1497	29.7042	27.8675	27.929	29.1001	30.1071	28.4077	30.6514	45.1967	49.0163	48.8322	51.4972	49.3123	42.5881	51.473	49.3324	46.3586	42.4364	40.3523	45.342	44.6525	48.0722	47.2099	45.4235	46.08	41.0297
AT1G09930	oligopeptide transporter 2	0.037911	0.263246	0.199808	0.131593	0.08427	0.377934	0.061811	0.124026	0.028008	0.067912	0.03409	0.168624	0.036628	0.270585	0.319376	0.086105	0.11601	0.109696	0.01531	0.02837	0	0	0.07021	0.054667	0.101331	0	0.044557	0.034058	0.071527	0.041469	0.038063	0	0.085571	0.084139	0.051518	0
AT1G09932	Phosphoglycerate mutase family protein	3.23903	15.3927	12.664	1.70438	7.48058	27.9236	1.74157	6.39729	7.30607	2.83938	4.92661	20.5712	3.196	9.34556	23.5507	4.46087	8.25959	9.13944	4.1467	3.63571	3.70142	2.45624	2.95674	2.26078	1.95712	2.89971	3.62459	3.03362	2.55709	2.48764	2.11034	3.36626	2.86214	2.84485	2.49731	3.39461
AT1G09935	Phosphoglycerate mutase family protein	0	0.602327	0.464209	0	0.177983	1.42908	0	0	0.133099	0	0	0.652932	0.116043	0	1.05581	0	0	0	0	0	0.090858	0	0	0	0	0	0	0	0	0	0	0	0	0	0	0
AT1G09940	Glutamyl-tRNA reductase family protein	18.2888	18.8544	19.0208	22.5789	23.3806	28.3063	16.1823	18.4668	22.962	18.1693	17.7434	25.6397	29.7236	33.9032	27.1568	27.4823	19.7437	20.271	12.3279	11.3776	10.2005	12.0024	13.8532	13.2003	11.362	13.1406	13.199	12.984	8.9278	11.9382	13.042	13.4661	12.085	12.1286	11.6964	12.3243
AT1G09950	RESPONSE TO ABA AND SALT 1	1.22095	0.596597	1.28698	4.37928	2.77425	1.09936	1.49298	1.23158	0.721611	0.874857	0.731933	1.08612	10.1449	8.31491	1.13291	3.4509	0.539665	0.785068	0.427317	1.27912	1.60093	1.87167	1.10546	0.616207	1.06061	1.29995	0.884909	0.584987	0.921419	1.46909	1.83877	1.87543	0.992106	1.12003	1.25358	0.83833
AT1G09960	sucrose transporter 4	3.53604	3.56129	3.86862	2.11301	4.06332	4.41225	3.03792	4.32936	5.36549	4.19123	4.74093	4.54148	3.02769	4.87377	4.45161	3.52663	4.62188	5.12595	15.9726	19.8534	20.4062	16.6838	20.8484	20.8536	15.2239	20.5366	21.439	16.2636	18.0034	17.9266	17.0495	20.3925	21.6021	15.47	21.0044	19.3993
AT1G09970	Leucine-rich receptor-like protein kinase family protein	52.2745	78.8234	61.8229	53.1183	70.3266	114.402	57.7329	82.8472	95.2689	43.2739	54.8646	88.8709	62.8711	83.8056	110.734	83.7092	100.791	84.0748	124.966	134.418	140.663	129.318	139.84	148.798	127.104	155.989	159.775	128.594	124.006	135.34	131.503	135.918	165.013	124.199	146.165	152.891
AT1G09980	Putative serine esterase family protein	8.20333	8.63613	8.07049	8.93268	8.09764	10.6031	6.74127	9.58771	9.94108	7.88077	7.61451	9.03676	8.07913	9.10117	9.64397	7.11203	10.1759	10.2474	14.7898	14.2377	14.3829	13.3157	14.0569	15.1393	14.305	13.7026	13.9489	14.9886	12.6313	14.6321	15.0111	15.4622	15.9596	13.8837	13.4609	16.1275
AT1G09995	DNA repair DEAD helicase RAD3/XP-D subfamily protein	3.75252	3.65236	2.83981	2.50486	5.3041	5.38384	3.8591	4.6272	4.4783	8.84207	2.80328	5.70618	4.07175	4.27496	4.44052	4.32695	5.35864	4.06473	10.3046	11.621	9.95719	9.2482	11.9389	8.4912	11.38	9.78734	9.12601	10.3726	10.2385	12.1878	10.839	8.72584	10.216	10.6601	8.62955	9.82365
AT1G10000	Ribonuclease H-like superfamily protein	1.64989	1.59117	0.998382	1.23287	1.18851	1.29694	1.75596	1.38688	1.69293	0.985174	1.40119	1.99316	1.06271	0.858652	1.34291	1.24909	1.54266	1.63552	1.48062	1.4747	0.832064	1.01871	1.13168	1.91651	1.83745	1.99875	1.6698	1.44102	1.09525	1.05276	1.38042	1.30939	1.44823	2.27841	2.15899	1.51867
AT1G10010	amino acid permease 8	0	0	0.041137	0	0	0	0	0	0	0.052432	0	0	0.028279	0	0	0.022159	0	0	0	0.043806	0.022142	0.044869	0	0.084413	0	0	0.068802	0.105179	0	0	0	0	0.105705	0.051968	0.026516	0.052428
AT1G10020	Protein of unknown function (DUF1005)	35.7054	24.2184	16.6628	15.8224	27.3957	29.943	31.0554	35.7589	34.2075	34.519	31.0987	18.6284	17.596	27.3447	28.0617	33.4211	28.6094	33.6624	13.3768	17.8547	16.0652	13.2784	17.7456	16.8368	15.6466	22.5427	20.1867	11.8005	14.7659	14.7155	12.8485	16.7849	17.627	16.4496	21.6538	19.948
AT1G10030	homolog of yeast ergosterol28	15.8638	15.4077	13.915	11.2277	16.1306	12.5546	13.2532	14.2628	12.7589	17.7358	13.6074	12.455	15.8162	13.5007	18.3381	11.7971	15.6074	13.7271	44.3898	45.127	38.9379	41.1779	45.2149	37.9634	49.5811	40.6707	44.0665	40.2778	41.0388	40.1203	43.2073	45.3132	37.3304	42.7487	39.802	38.9447
AT1G10040	alpha/beta-Hydrolases superfamily protein	0.938155	0.990478	1.26647	0.599864	1.06096	2.92162	0.664153	1.75668	1.71448	0.884503	0.932404	1.70815	1.00182	1.54182	1.9713	1.28967	1.63685	1.4287	5.74265	6.61389	6.77938	6.24462	6.0048	6.56821	7.88553	7.9767	6.97839	5.58908	5.55842	7.42644	6.59339	6.34818	7.17734	8.28462	7.73859	7.89349
AT1G10050	glycosyl hydrolase family 10 protein / carbohydrate-binding domain-containing protein	2.92452	4.29303	3.85561	2.7287	3.29825	5.41802	2.81657	4.28631	4.89474	2.85121	2.8974	4.94986	2.93807	3.92526	4.90084	4.96695	4.58014	4.26846	11.4861	10.5549	10.9539	11.2972	10.6804	12.0635	12.339	12.2647	11.8781	10.9275	8.91935	10.6161	11.0953	10.9601	12.4777	12.5676	11.5003	12.6439
AT1G10060	branched-chain amino acid transaminase 1	12.4856	12.2293	11.7299	16.2769	12.467	11.1168	11.1914	13.9804	13.6455	16.6804	11.3648	11.9251	11.9708	12.2139	12.5919	10.5092	14.2567	13.3701	0.370628	0.58663	0.578562	1.33365	0.814438	0.992567	0.549387	0.657707	0.49439	0.584017	0.360742	0.501956	1.05584	0.969203	1.29472	0.577121	1.00466	0.342482
AT1G10070	branched-chain amino acid transaminase 2	13.0259	15.9766	6.15265	2.81551	18.5956	38.1136	4.68699	43.5698	45.5958	17.073	9.88959	10.7055	2.67375	24.1789	40.2303	6.05056	55.7254	49.6553	2.37	0.910472	1.91299	1.53601	1.29601	2.09847	3.02886	2.43259	1.8646	3.6863	0.39009	1.14822	2.10782	2.52852	2.02469	3.04976	3.069	2.43573
AT1G10090	Early-responsive to dehydration stress protein (ERD4)	13.717	13.3423	12.5764	15.5427	14.7609	18.4294	14.7182	16.0585	15.0256	15.9009	14.5431	13.8277	14.7099	19.0166	17.7818	17.1919	15.9986	14.0057	15.5565	15.7999	19.4274	20.9505	17.3966	17.8949	19.4161	18.9953	16.4761	15.8195	15.4103	20.3933	20.8381	14.9717	18.4534	19.8533	17.3712	15.9638
AT1G10095	Protein prenylyltransferase superfamily protein	3.57787	3.0172	2.70914	2.6234	3.12362	4.90548	2.96189	3.42527	4.09807	3.55238	2.49401	3.37191	3.48359	3.01883	3.51492	3.23364	4.83765	3.50434	3.80814	2.96793	3.06323	3.46516	3.40721	3.91941	3.78074	3.47545	3.27605	3.61286	3.03502	3.73162	3.98205	4.0643	4.10672	3.96415	4.22123	3.55206
AT1G10100	unknown protein; Has 9 Blast hits to 9 proteins in 2 species: Archae - 0; Bacteria - 0; Metazoa - 0; Fungi - 0; Plants - 9; Viruses - 0; Other Eukaryotes - 0 (source: NCBI BLink).	0	0	0	0	0	0	0	0	0	0	0	0	0	0	0	0	0	0	0	0	0	0	0	0	0	0	0	0	0	0	0	0	0	0	0	0
AT1G10110	F-box family protein	0.30938	0.525128	0.391334	0.187929	0.183385	0.198979	0.252206	0.202426	0.045713	0.083131	0.22256	0.122318	0.119564	0.276018	0.181308	0.257645	0.126228	0.059679	0.824585	1.43538	1.09997	1.35166	0.802145	0.535345	0.847595	1.38727	0.836315	0.861594	0.466961	1.31982	0.683363	0.969451	1.0335	0.79649	0.588582	1.0529
AT1G10120	basic helix-loop-helix (bHLH) DNA-binding superfamily protein	12.8335	10.4767	7.83247	7.52653	12.7947	13.2517	9.15013	18.5528	18.5564	13.9728	10.1461	8.43712	8.7591	13.5505	13.3255	11.6323	18.3745	18.5479	18.4005	23.0542	22.3853	21.2676	17.6619	18.8453	20.8617	20.8767	18.3352	18.175	19.0543	22.8599	20.3322	17.3798	17.9471	23.8834	21.5815	18.5233
AT1G10130	endoplasmic reticulum-type calcium-transporting ATPase 3	9.73427	13.027	12.3635	11.3254	11.4064	14.8941	12.8533	14.3894	13.4241	11.1944	11.0658	13.4462	10.1712	12.1262	13.6454	11.7094	16.0458	15.6246	25.9737	21.5021	25.1093	23.6453	23.3542	25.136	23.3119	22.6106	23.9125	23.5355	21.706	26.1069	23.0456	23.1372	24.1632	25.3806	22.4928	24.8838
AT1G10140	Uncharacterised conserved protein UCP031279	21.9897	36.0034	25.4398	10.9734	22.9262	33.2517	27.2767	24.5745	28.9361	23.9053	23.7483	36.5566	16.3261	19.0693	37.0946	27.1956	23.9707	25.3105	96.303	73.3993	69.7553	76.9398	88.9784	88.712	72.9078	87.7454	99.86	97.6169	70.5888	69.2836	78.2555	92.307	113.463	73.4658	101.735	108.391
AT1G10150	Carbohydrate-binding protein	16.2662	21.8766	20.4996	21.1223	15.9946	15.7	23.8188	15.0596	15.8791	17.2865	22.1605	20.0912	19.2106	12.9922	17.3009	28.4809	14.6635	15.0134	14.9659	10.4957	9.63912	9.60568	14.0609	14.1507	11.1811	12.5862	16.8548	13.879	11.712	10.4408	8.76315	12.8835	13.5482	9.88236	11.2264	14.4006
AT1G10155	phloem protein 2-A10	0.07531	0.406727	0	0	0.0558	0.096872	0.184179	0.246376	0.222551	0.134907	0.270881	0.074437	0	0.134378	0	0.171046	0.460903	0.145273	0.912379	0.676268	0.227881	0.115448	0.464907	0.217192	0.251615	0.323817	0.442562	0.338278	0	0.329513	0.302448	0.555263	0.679942	0.066857	0.272904	0.067447
AT1G10170	NF-X-like 1	11.1545	13.6455	11.4713	12.1273	12.5084	15.1897	13.3687	14.9125	16.5686	11.1724	12.3064	14.9795	10.4247	13.2912	13.396	14.2018	18.1277	15.8377	15.9391	15.426	15.7808	13.4658	16.1885	16.2083	14.7207	16.5824	18.0135	15.5418	12.654	14.9818	15.5389	15.8257	17.5853	13.0636	17.1594	17.8665
AT1G10180	BEST Arabidopsis thaliana protein match is: exocyst complex component 84B (TAIR:AT5G49830.1); Has 132 Blast hits to 132 proteins in 25 species: Archae - 0; Bacteria - 0; Metazoa - 7; Fungi - 0; Plants - 117; Viruses - 0; Other Eukaryotes - 8 (source: NCBI BLink).	5.37919	6.31549	6.96141	6.95834	5.19864	8.33752	4.65747	6.58553	7.82464	5.53619	6.50447	7.74408	5.58452	7.51166	6.51039	5.17274	7.02039	8.21733	13.2496	14.0261	14.1537	11.9338	11.7565	13.0563	10.7721	10.6308	11.6528	13.5218	10.1908	14.7831	11.7743	10.9313	12.3979	10.7372	11.1992	12.8069
AT1G10190	Protein of Unknown Function (DUF239)	0	0	0	0	0	0	0	0	0	0	0	0	0	0	0	0	0	0	0	0	0	0	0	0	0	0	0	0	0	0	0	0	0.057569	0	0	0
AT1G10200	GATA type zinc finger transcription factor family protein	117.688	105.544	88.5939	97.8044	110.442	109.006	96.494	96.3226	105.875	114.368	102.765	82.4573	94.9532	110.769	106.198	93.7383	94.4277	102.959	143.729	141.162	141.349	160.217	150.505	139.384	144.595	148.58	143.846	133.792	111.836	132.411	129.74	143.69	140.11	146.533	143.21	140.089
AT1G10210	mitogen-activated protein kinase 1	6.146	5.03386	4.83531	5.31398	5.44475	8.47852	5.5911	7.66741	7.40305	5.24551	5.52658	6.36089	3.93717	6.63552	7.17746	6.27138	6.90496	7.9252	9.94576	9.84813	10.0566	7.85132	10.1175	9.7294	9.56768	11.5444	10.1546	9.30219	8.73867	10.206	8.33929	11.1644	12.1031	9.62726	10.3691	11.6667
AT1G10220	unknown protein; FUNCTIONS IN: molecular_function unknown; INVOLVED IN: biological_process unknown; Has 3 Blast hits to 3 proteins in 1 species: Archae - 0; Bacteria - 0; Metazoa - 0; Fungi - 0; Plants - 3; Viruses - 0; Other Eukaryotes - 0 (source: NCBI BLink).	0	0.06392	0.145549	0	0.061386	0	0.067538	0.067759	0.030604	0.074205	0	0.163777	0	0	0.060691	0.031361	0.084507	0	1.00371	0.681965	0.846083	0.666772	0.869455	0.895999	1.57777	1.34859	1.46059	1.04199	0.521032	0.317184	0.707037	1.33622	1.72041	1.25033	2.10155	1.11298
AT1G10230	SKP1-like 18	12.6081	11.6075	11.2797	7.95282	11.3043	11.993	10.6235	9.74846	10.5669	11.5774	10.0988	11.6765	9.72464	10.6813	11.8748	8.86339	11.8877	10.9341	9.24174	14.945	12.3027	9.74504	11.3805	9.54862	8.63719	9.89216	10.8646	10.0892	10.1946	12.0529	10.4779	11.7664	7.84389	8.4181	7.77465	9.91578
AT1G10240	FAR1-related sequence 11	4.09777	3.3442	3.57069	3.68235	3.73788	4.06452	3.02872	3.53018	4.22483	3.18089	3.25898	4.05027	3.34324	3.89961	3.84231	3.19882	4.14261	4.30359	4.48636	4.29298	4.82198	4.76015	4.14861	4.30694	3.94296	4.27341	4.65558	4.46659	3.84841	6.49441	4.47989	4.06195	4.57116	4.25217	3.95978	4.45285
AT1G10250	BEST Arabidopsis thaliana protein match is: SIN3-like 6 (TAIR:AT1G10450.1); Has 310 Blast hits to 310 proteins in 86 species: Archae - 0; Bacteria - 0; Metazoa - 174; Fungi - 23; Plants - 97; Viruses - 0; Other Eukaryotes - 16 (source: NCBI BLink).	0	0	0	0	0	0	0	0	0	0	0	0	0	0	0	0.095889	0	0	0	0	0	0	0	0	0	0	0	0	0	0	0	0	0	0	0	0.113434
AT1G10270	glutamine-rich protein 23	2.47843	2.96009	3.40457	2.44233	2.3136	3.07995	1.73504	2.38204	2.3379	1.94394	2.83302	3.83372	2.44868	2.31111	2.88234	1.54772	2.57087	2.40394	6.14091	8.23586	6.26013	6.24637	6.66453	5.56269	5.86655	5.15201	5.51312	6.3399	7.55559	8.13308	6.5091	6.69769	5.91652	5.5192	4.90918	6.28277
AT1G10280	Core-2/I-branching beta-1,6-N-acetylglucosaminyltransferase family protein	2.22537	2.56689	2.83344	2.16054	1.97536	2.49406	1.6345	1.89214	2.051	1.73665	2.08034	2.85291	2.5971	2.33923	2.17896	2.71897	1.73051	2.48637	2.98964	3.61083	5.45031	3.96871	3.55003	3.68552	4.26963	4.6151	3.88438	2.51381	3.18703	3.92849	4.38008	3.83793	3.68018	4.47926	3.67277	4.06497
AT1G10290	dynamin-like protein 6	23.3655	25.6595	23.3445	22.3287	21.1834	27.7933	23.2757	23.3726	26.7387	20.1006	22.4325	29.4216	19.5925	22.8999	25.7254	20.1507	29.6267	27.5873	44.3125	44.7388	43.8773	45.1075	43.6156	41.7099	43.3901	40.951	43.8165	43.2766	39.5882	44.4053	43.9715	41.8326	42.6023	43.1587	40.5013	41.342
AT1G10300	Nucleolar GTP-binding protein	0.040501	0.031248	0.056922	0.052719	0	0.026049	0	0	0	0	0	0	0	0.036134	0	0	0	0	3.84357	1.53053	1.33275	2.12648	1.36262	1.29944	2.48982	1.1817	1.07103	2.5833	0.916955	1.88284	2.98877	1.77303	1.27983	2.51684	1.26585	1.03377
AT1G10310	NAD(P)-binding Rossmann-fold superfamily protein	17.257	19.9356	21.9066	17.4307	18.1827	18.5579	15.9966	15.8592	15.6622	16.163	19.6058	19.9457	19.7208	15.9341	16.1418	15.453	17.0345	17.7629	11.3901	12.0111	11.2296	10.1693	10.2522	12.4756	9.60941	8.74798	10.9317	11.0438	9.04403	12.6859	10.9919	10.9878	12.2299	9.76026	9.79206	10.6359
AT1G10320	Zinc finger C-x8-C-x5-C-x3-H type family protein	4.04371	4.31103	4.41739	4.29056	4.68485	6.27721	2.98177	5.29155	5.32302	4.57668	4.59479	5.21406	3.58722	4.46037	4.56449	3.81281	7.12434	6.08067	8.68445	8.55521	9.27419	7.77675	8.12422	8.09708	6.92705	7.33867	6.09194	7.72773	6.70444	9.71095	6.42204	8.18199	11.185	7.31013	6.26095	8.04964
AT1G10330	Tetratricopeptide repeat (TPR)-like superfamily protein	0.565633	0.734989	0.774042	0.516672	0.926425	0.59355	0.703788	1.02262	0.923729	1.09323	1.01725	0.853327	0.546492	0.823355	0.828703	0.676143	0.728779	1.03367	1.32243	1.82674	1.48634	1.68855	1.94804	1.3093	1.33281	1.02404	1.45204	1.89884	1.16078	1.75846	1.61403	0.932855	1.88146	1.7707	1.59121	2.13295
AT1G10340	Ankyrin repeat family protein	2.57539	15.5538	9.47907	3.15076	7.06971	17.4733	3.28685	3.93641	6.97116	1.89074	5.99837	18.9037	5.93506	11.8838	14.9999	7.19171	3.12215	9.79327	2.19939	1.45329	1.77255	1.16498	1.73319	1.91771	0.959188	1.17997	1.40178	2.4274	1.38068	1.33927	1.31405	2.27626	2.11555	1.10567	0.91795	1.09653
AT1G10350	DNAJ heat shock family protein	10.5879	14.6949	12.708	11.0355	11.454	11.5182	11.1754	10.6872	11.0113	11.6255	10.5961	13.8382	10.5959	10.1227	12.179	11.306	9.75841	10.2119	17.7624	18.1597	16.6587	17.3263	17.1956	17.2863	16.2937	17.5938	16.1977	15.0929	15.1149	15.0592	16.0479	16.2634	16.9328	18.2808	15.2994	16.2742
AT1G10360	glutathione S-transferase TAU 18	46.9586	40.4607	50.7772	47.2275	42.066	34.2917	63.9011	38.8581	38.3689	46.2695	47.53	43.408	53.829	34.1243	33.4541	56.9374	33.2796	37.5131	5.47126	5.82787	6.55377	7.8061	6.14477	5.44897	10.1925	5.51978	6.22856	5.25767	4.23127	7.40994	7.91176	5.18149	4.65989	8.1002	5.17675	6.06691
AT1G10370	Glutathione S-transferase family protein	7.21242	6.60373	10.2282	5.91938	4.95763	4.10776	6.94212	4.54847	3.14567	6.65453	10.9004	8.88955	9.31912	3.72125	4.51956	6.5458	4.12154	4.02294	8.84306	9.36371	14.0344	23.1118	13.7595	9.55438	24.7938	9.36756	10.5449	7.72835	7.21363	13.0696	17.7543	11.2921	8.31621	24.2998	9.24987	6.14808
AT1G10380	Putative membrane lipoprotein	4.47828	3.82156	4.05292	2.7085	4.09737	3.38208	3.5124	3.77363	4.06038	4.40609	3.69136	3.75571	3.60561	4.02563	3.37995	3.67291	3.91038	3.01041	33.1826	40.2392	38.9841	37.2636	39.4784	37.4247	38.7428	42.0329	36.1455	35.6592	34.095	38.1865	35.2544	33.0183	36.0827	35.7501	39.0641	35.5495
AT1G10385	Vps51/Vps67 family (components of vesicular transport) protein	0	0.028475	0	0	0	0	0	0	0	0.033057	0	0	0	0.032927	0.013518	0	0.037646	0.035597	0.760114	0.248562	0.404828	0.69307	0.854382	0.612022	1.4427	1.09951	1.19287	0.596803	0.208896	0.585376	0.963428	0.459196	0.716415	1.40886	1.53802	1.12383
AT1G10390	Nucleoporin autopeptidase	19.1386	20.8124	17.7117	18.4041	17.4119	22.8099	18.9766	19.8716	21.172	16.9238	18.9815	21.2363	14.2345	19.5437	19.4446	16.5508	23.2249	23.3381	32.2382	34.3836	32.6651	29.3558	32.7654	31.6598	28.5358	30.2092	30.0458	31.4133	27.2189	33.2002	28.7174	32.1964	35.698	27.5343	27.9979	31.1283
AT1G10400	UDP-Glycosyltransferase superfamily protein	0	0.045387	0.144688	0.051049	0.087175	0.075671	0.119891	0	0.086922	0	0	0.087219	0.113674	0	0	0	0	0.056739	7.36452	7.21955	7.14252	6.01958	7.68078	6.34096	6.28949	4.80598	5.73867	6.50036	5.58648	6.46706	6.55606	6.28921	6.7719	5.45745	5.48929	7.2443
AT1G10410	Protein of unknown function (DUF1336)	11.6278	16.3582	17.8145	12.5083	11.332	15.981	11.7847	12.5943	11.8408	10.8088	12.3775	18.1196	15.5661	12.0188	18.5706	13.0539	11.8391	12.1445	46.8044	49.0561	52.2219	54.2137	45.901	44.5612	44.4069	44.6947	42.833	48.1641	42.6111	54.3597	52.2298	47.3263	52.2073	48.8416	43.6734	45.9895
AT1G10417	Encodes protein with unknown function whose expression is repressed by inoculation with Agrobacterium tumerifaciens.	0.458471	0.923608	0.662252	0.59677	0.830371	1.22861	0.311454	0.687442	1.2043	0.479079	0.549685	0.755261	0.639826	0.636271	1.06353	0.404944	0.701466	1.27745	2.26288	1.94412	2.54335	1.85466	1.82393	1.59767	1.78707	1.95567	1.66143	2.19664	1.72998	2.4239	1.84123	2.11269	2.13865	2.28376	1.70752	1.87052
AT1G10430	protein phosphatase 2A-2	18.6284	20.5387	21.111	17.9193	21.5447	20.7416	20.4083	20.8821	19.8967	18.8854	18.3729	19.9187	19.0797	20.8646	22.3715	20.1068	20.9044	17.907	29.5885	28.6709	28.6777	30.6543	30.9859	32.9382	33.8934	32.2836	31.6896	27.547	25.9731	30.4459	28.8507	32.0152	32.0931	33.0747	30.2022	29.7461
AT1G10440	pre-tRNA	0	0	0	0	0	0	0	0	0	0	0	0	0	0	0	0	0	0	0	0	0	0	0	0	0	0	0	0	0	0	0	0	0	0	0	0
AT1G10450	SIN3-like 6	6.37762	5.78599	5.53275	5.07461	5.43344	7.00109	3.8781	5.55585	7.38977	4.81912	6.26724	7.11475	4.42566	5.79181	5.85889	5.17431	6.42046	7.01274	12.3489	11.5813	12.3362	10.533	10.7018	12.6263	8.34269	9.58311	10.3462	13.4556	10.6215	12.9638	11.169	12.4831	14.0106	9.2487	10.0309	12.1305
AT1G10455	unknown protein; BEST Arabidopsis thaliana protein match is: unknown protein (TAIR:AT1G51970.1); Has 75 Blast hits to 73 proteins in 5 species: Archae - 0; Bacteria - 0; Metazoa - 0; Fungi - 0; Plants - 75; Viruses - 0; Other Eukaryotes - 0 (source: NCBI BLink).	0.091062	0	0	0	0.134941	0	0	0	0	0	0	0	0	0	0	0	0	0	0.147094	0.613282	0.068885	0.279188	0.168643	0.196964	0.060848	0	0	0	0	0.199215	0	0.503548	0.246646	0.08084	0	0.326216
AT1G10460	germin-like protein 7	0.711265	0.677879	0.470419	0.32676	0.589001	0.376725	0.23875	0.513283	0.587287	0.674533	0.451468	0.49625	0.404233	0.373273	0.490385	0.443453	0.34141	0.282475	5.84598	4.53976	4.90576	4.64999	5.42392	4.6455	6.01081	5.08855	5.38451	5.71314	5.84134	5.7207	4.83077	5.97679	4.49517	5.71996	5.34437	5.39579
AT1G10470	response regulator 4	66.974	46.816	34.9697	17.6374	67.6948	59.9417	22.8223	24.5861	45.3133	93.6649	70.1582	38.591	25.1482	54.1948	60.7085	25.9105	16.8528	30.6065	105.034	100.725	99.6415	110.106	121.2	113.002	109.11	107.609	119.517	106.786	90.1766	88.8579	94.0339	109.824	101.312	108.814	97.9452	101.466
AT1G10480	zinc finger protein 5	0.326541	0.398897	0.191222	0.047227	0.040324	0.192515	0.110915	0.089022	0.120621	0.243728	0.342569	0.322756	0.105164	0	0.219272	0.123607	0.055512	0.052491	7.58237	11.4236	10.1484	10.2409	10.1798	9.14265	12.9282	10.8981	13.6883	6.62483	8.4882	9.01896	7.51321	8.9783	9.75358	12.3685	9.63892	11.8929
AT1G10490	Domain of unknown function (DUF1726) ;Putative ATPase (DUF699)	6.86289	8.54232	8.09386	6.39899	6.01169	7.21192	4.4686	5.50619	5.78528	6.32224	6.61132	8.96561	5.96863	6.76324	7.52912	5.25333	4.97003	7.14372	14.6785	13.665	13.814	11.2125	10.9709	12.7035	8.79376	8.9789	10.9165	13.6497	14.3913	15.2281	13.6497	12.1288	12.3531	9.84844	9.93191	11.8057
AT1G10500	chloroplast-localized ISCA-like protein	75.1661	71.0742	74.8495	75.5775	75.5602	76.747	79.5574	79.3341	66.8558	73.2839	69.0531	73.1256	83.9087	70.0067	82.8286	80.9746	78.1783	75.0644	41.7596	36.5518	41.1263	42.1994	47.7404	46.3048	43.1455	44.3543	47.821	44.5007	38.8091	43.3476	38.7976	44.8811	48.061	38.1994	45.2778	46.4384
AT1G10510	RNI-like superfamily protein	21.5791	23.3833	28.1696	21.3067	24.588	20.8055	16.989	15.9793	19.3747	23.2629	24.6136	26.8437	23.1779	21.264	23.4836	18.8831	18.2234	21.3192	11.7604	11.9	11.9709	11.9803	11.269	11.4795	9.63885	10.4846	10.7845	11.0027	9.87866	13.3332	11.2817	12.1118	12.2162	9.97533	9.51038	11.1777
AT1G10520	DNA polymerase lambda (POLL)	1.0515	0.91267	1.14531	0.958085	0.895961	0.625557	1.00719	1.09649	0.563201	0.847621	1.25283	1.45504	0.787339	0.727038	0.596963	0.796063	0.777593	0.583148	3.35457	3.69821	3.46013	3.02234	3.01839	3.16517	2.66997	2.22831	3.25951	2.52687	3.1411	3.85312	3.3519	2.9315	3.72621	2.7304	2.69107	3.29601
AT1G10522	unknown protein; FUNCTIONS IN: molecular_function unknown; INVOLVED IN: biological_process unknown; LOCATED IN: chloroplast; EXPRESSED IN: 23 plant structures; EXPRESSED DURING: 13 growth stages; Has 24 Blast hits to 24 proteins in 8 species: Archae - 0; Bacteria - 0; Metazoa - 0; Fungi - 0; Plants - 24; Viruses - 0; Other Eukaryotes - 0 (source: NCBI BLink).	31.8677	30.4223	36.8281	23.4233	27.171	22.9858	19.5204	17.708	21.6629	30.4052	29.0105	37.1673	31.7937	24.8493	25.314	18.5356	14.4793	23.8906	5.50088	5.01619	4.55566	5.55012	5.93056	4.10938	5.26968	4.40378	5.13995	6.2474	5.18507	4.03872	4.71473	4.55914	3.43061	4.20062	4.3516	4.04511
AT1G10530	unknown protein; FUNCTIONS IN: molecular_function unknown; INVOLVED IN: N-terminal protein myristoylation; BEST Arabidopsis thaliana protein match is: unknown protein (TAIR:AT1G60010.1); Has 143 Blast hits to 143 proteins in 14 species: Archae - 0; Bacteria - 0; Metazoa - 0; Fungi - 0; Plants - 143; Viruses - 0; Other Eukaryotes - 0 (source: NCBI BLink).	0.503582	0	0.412856	0.291328	0.310934	0.16194	0.273679	0.102966	0.124012	0.300696	0.26415	0.580702	0.16218	0.07488	0.061483	0.127082	0	0.040475	7.55827	7.53672	4.73007	4.92132	5.72522	7.04976	4.99138	5.02654	5.94326	7.87922	6.07007	6.83962	5.77226	5.87877	7.00934	7.00384	4.7902	5.59996
AT1G10540	nucleobase-ascorbate transporter 8	0.471317	0.264461	0.25593	0.260269	0.126987	0.427137	0.366752	0.280345	0.411508	0.47971	0.423816	0.508204	0.372574	0.458719	0.737604	0.389259	0.218522	0.268617	0.397967	0.160315	0.356538	0.361256	0.185153	0.370708	0.229046	0.276348	0.365097	0.384919	0.080839	0.187473	0.193584	0.394889	0.193423	0.247243	0.310531	0.422108
AT1G10550	xyloglucan:xyloglucosyl transferase 33	6.37917	1.47953	0.632538	1.35844	6.95934	5.66335	1.62708	6.56165	8.03778	6.69512	4.53973	1.08311	1.20997	8.69402	6.16382	2.45919	8.54268	5.77521	6.2269	6.82363	3.67105	7.0193	9.13229	6.82844	7.16538	10.0485	9.29132	6.92614	2.65814	5.43673	5.22594	6.81699	6.4308	10.4576	9.89181	7.50068
AT1G10560	plant U-box 18	0.805815	0.405461	0.430852	0.91208	1.36285	0.743594	0.556936	1.26079	1.10005	0.533464	0.409557	0.415552	1.06627	1.65664	0.718621	0.968138	1.16143	0.777204	4.96608	4.0637	4.35979	4.36377	3.34154	4.39528	4.23738	4.22879	4.06625	4.67393	4.42875	4.77127	5.43466	3.74559	3.28971	5.36521	4.04681	4.29871
AT1G10570	Cysteine proteinases superfamily protein	10.997	10.5227	9.8409	9.78517	10.9649	12.7089	9.06981	14.3168	12.5515	11.7735	10.3715	11.4427	10.6249	13.8544	11.7061	10.8785	16.497	15.2469	16.0116	15.3494	15.923	14.2898	12.8349	13.9218	11.453	12.7843	11.9151	15.745	12.9134	16.6105	12.6584	13.4409	16.3474	13.4426	12.064	14.9849
AT1G10580	Transducin/WD40 repeat-like superfamily protein	11.15	11.947	11.0799	10.9004	11.2194	13.3567	8.2676	10.6363	12.7359	11.4676	10.6789	13.472	9.58435	11.6925	12.2592	8.13603	12.4425	14.0795	19.2484	21.7871	21.3688	19.3952	20.2137	18.9273	18.121	16.8931	17.7374	18.4755	17.7269	19.4745	17.7738	19.0656	21.4078	18.3648	15.8732	17.6964
AT1G10585	basic helix-loop-helix (bHLH) DNA-binding superfamily protein	2.19697	1.94927	1.42806	0.571937	1.09877	0.423896	1.65664	0.628889	1.01442	0.541133	1.38288	1.7372	0.742917	0.392011	2.4543	0.166326	0.224092	0.105948	0	0	0	0	0	0	0	0.033737	0	0	0	0.060079	0	0	0	0	0	0
AT1G10586	basic helix-loop-helix (bHLH) DNA-binding superfamily protein	1.19266	1.17112	0.457148	0.188173	0.964018	0.069733	0.883866	0	0.480606	0.097112	0.682473	0.053583	0	0	1.38994	0	0	0	0	0	0	0	0	0	0.036225	0	0	0	0	0	0	0	0	0	0	0
AT1G10588	Gibberellin-regulated family protein	0	0	0	0	0	0	0	0	0	0.05733	0	0	0	0	0	0	0.130578	0	0	0	0.096841	0	0	0	0.299395	0.078634	0.075229	0	0	0	0	0	0	0.113646	0.463895	0
AT1G10590	Nucleic acid-binding, OB-fold-like protein	83.3587	79.7092	74.8549	69.7979	91.9635	103.463	68.723	96.4191	91.8701	87.5492	77.7571	79.4082	73.701	90.6156	99.5617	78.2873	90.7046	88.4981	131.984	135.029	122.691	127.062	125.051	114.964	131.324	116.837	111.251	129.429	106.331	124.827	120.116	127.347	112.657	127.273	111.331	110.23
AT1G10600	associated molecule with the SH3 domain of STAM 2	20.7243	17.932	15.6795	19.8663	18.5126	18.5608	21.1891	22.3673	19.5176	23.8706	18.7401	17.4976	17.6277	20.7359	18.2746	20.4994	21.4946	22.6038	12.6084	10.3485	12.6298	12.5594	10.1631	13.3501	10.5091	10.3981	11.0177	14.6159	10.1831	11.6524	12.2511	10.9602	12.2758	8.66596	9.89625	10.3731
AT1G10610	basic helix-loop-helix (bHLH) DNA-binding superfamily protein	5.06429	3.95933	4.28635	5.29309	4.7029	5.28376	4.55041	6.0564	5.77006	4.89881	4.02766	4.51615	4.95815	5.44189	4.50125	5.87884	5.92324	7.35929	6.05354	4.27811	5.61878	5.36535	4.11281	4.54385	3.80512	3.74672	4.15322	5.68186	3.96343	5.31798	5.03938	4.72961	4.7552	4.17611	3.20133	4.73711
AT1G10620	Protein kinase superfamily protein	0	0	0.027234	0	0	0	0	0	0	0	0	0	0	0	0.014195	0	0	0	0.01565	0	0	0	0	0.013971	0	0	0	0.052224	0.048746	0	0	0	0	0	0	0
AT1G10630	ADP-ribosylation factor A1F	47.9687	36.4216	33.4832	43.6079	38.3625	40.9803	41.2927	34.1191	40.2048	43.6102	36.0713	42.8972	42.2026	40.6508	44.68	39.0159	38.1372	41.8593	97.0341	96.3212	84.336	97.3391	86.1892	77.6934	101.595	82.856	77.5252	96.0141	70.869	96.3931	91.5338	85.7591	81.4072	96.2679	89.3813	82.4034
AT1G10640	Pectin lyase-like superfamily protein	3.52002	3.16541	4.93079	5.52248	2.08994	2.86362	7.37331	2.9933	2.75551	3.0275	4.17142	3.61746	6.64414	2.43331	2.35658	6.14163	1.926	2.36079	2.73001	1.98863	1.65763	12.5253	4.00059	2.11772	14.2372	4.03797	3.71241	1.40311	1.52468	2.8814	10.7896	3.65234	3.13596	16.6178	3.80132	3.86233
AT1G10650	SBP (S-ribonuclease binding protein) family protein	5.16946	7.21514	10.1131	6.80774	4.94658	5.34634	5.61178	4.14295	3.85747	4.00192	6.02664	7.36903	7.83061	5.46951	4.87154	7.1783	4.13352	3.8835	13.4067	13.1408	14.0701	16.0085	12.4441	11.7245	16.334	14.2492	12.6398	11.3883	9.11598	14.7474	14.0578	11.4918	13.1105	15.1973	12.8493	12.3769
AT1G10652	unknown protein; LOCATED IN: mitochondrion; Has 30201 Blast hits to 17322 proteins in 780 species: Archae - 12; Bacteria - 1396; Metazoa - 17338; Fungi - 3422; Plants - 5037; Viruses - 0; Other Eukaryotes - 2996 (source: NCBI BLink).	0	0	0	0	0	0	0	0	0	0	0	0	0	0	0	0	0	0	0	0	0	0.260462	0	0	0	0	0	0	0	0	0	0	0	0	0	0
AT1G10657	Plant protein 1589 of unknown function	9.76227	14.9687	17.698	17.3699	7.6283	6.14673	19.4942	5.33401	6.87882	9.69898	16.3765	19.5415	18.4279	6.2577	6.03955	17.8558	6.0666	7.55626	0.364414	0.429719	0.310289	1.10038	0.379819	0.236588	0.54817	0.302344	0.265146	0.184244	0	0.269204	0.658916	0.491441	0.407364	0.655445	0.148638	0.404088
AT1G10660	unknown protein; LOCATED IN: endomembrane system; EXPRESSED IN: 24 plant structures; EXPRESSED DURING: 15 growth stages; BEST Arabidopsis thaliana protein match is: unknown protein (TAIR:AT5G62960.1); Has 155 Blast hits to 154 proteins in 22 species: Archae - 0; Bacteria - 0; Metazoa - 10; Fungi - 4; Plants - 139; Viruses - 0; Other Eukaryotes - 2 (source: NCBI BLink).	20.9236	19.3024	19.3531	17.0302	22.3296	23.028	21.6569	21.5849	21.2869	21.1783	18.8822	19.2497	19.2506	21.0731	23.4302	21.0579	22.2336	21.9628	20.3476	20.3845	21.8911	18.7743	19.8219	22.5566	19.6373	24.3397	22.6547	20.1651	17.3984	21.7675	20.8821	17.6039	24.6168	20.3482	24.2936	19.4769
AT1G10670	ATP-citrate lyase A-1	84.64	74.9976	77.605	74.3552	81.0982	80.358	66.2155	81.6662	84.2827	84.9442	80.695	75.603	77.9416	81.8134	83.6028	73.7218	72.5141	78.8979	142.752	139.224	132.22	139.17	132.924	124.741	125.518	124.897	119.501	131.814	117.14	138.186	127.779	143.978	123.266	139.235	120.98	119.217
AT1G10680	P-glycoprotein 10	0	0.017507	0	0	0	0.014594	0	0	0	0	0	0	0.021923	0	0.016622	0	0	0	0.100798	0.118861	0.180235	0.243494	0.168093	0.065441	0.075812	0.069691	0.093342	0.224233	0.156974	0.173745	0.273386	0.094108	0.163895	0.110793	0.082227	0.020322
AT1G10682	other RNA	0	0	0	0	0	0	0	0	0	63.7434	0	30.233	0	36.5147	39.4029	32.1698	0	0	0	0	0	0	0	0	0	0	0	0	0	0	0	0	0	0	0	0
AT1G10690	unknown protein; BEST Arabidopsis thaliana protein match is: unknown protein (TAIR:AT1G60783.1); Has 59 Blast hits to 59 proteins in 9 species: Archae - 0; Bacteria - 0; Metazoa - 0; Fungi - 0; Plants - 59; Viruses - 0; Other Eukaryotes - 0 (source: NCBI BLink).	3.91238	5.53392	4.30725	2.65945	2.17412	3.52277	4.94352	3.09315	4.2874	2.51135	4.69076	5.15604	4.22098	3.19961	4.63336	3.60371	2.72695	3.83636	5.37179	4.6355	7.15238	5.54772	6.44052	6.25275	5.795	5.96791	6.09265	7.38089	4.75691	6.98993	7.4633	5.16824	6.82912	6.136	7.02962	6.7158
AT1G10700	phosphoribosyl pyrophosphate (PRPP) synthase 3	23.7347	24.4938	19.2716	17.3467	23.1554	27.555	21.3013	21.7313	21.6234	22.5162	24.2147	23.6501	17.6908	24.1476	27.3105	19.8658	20.5023	23.1576	23.7507	26.2087	24.12	25.7265	24.0006	24.418	22.1705	24.71	23.0412	26.3188	20.9873	25.3598	22.6687	24.9196	24.2629	21.1193	23.4476	23.3773
AT1G10710	poor homologous synapsis 1	0.143141	0.073625	0.234706	0.351938	0.212117	0.138093	0.213929	0.195118	0.2115	0.256415	0.08581	0.141482	0.138297	0.255411	0.104858	0.036123	0.097337	0.138059	0.154146	0.142819	0.270706	0.402289	0.176728	0.27521	0.159414	0.205158	0.196273	0.342912	0.240055	0.104383	0.28743	0.351794	0.258471	0.148252	0.345803	0.128196
AT1G10717	Encodes a Maternally expressed gene (MEG) family protein	0	0	0	0	0	0	0	0	0	0	0	0	0	0	0	0	0	0	0	0	0	0	0	0	0	0	0	0	0	0	0	0	0	0	0	0
AT1G10720	BSD domain-containing protein	12.2157	10.9422	9.18436	9.32025	12.1959	17.0281	8.20707	12.4462	15.0284	11.4744	9.658	11.9973	9.00175	10.5982	15.6979	9.73797	16.9742	13.5293	22.7841	24.867	23.337	24.3599	24.9077	23.0261	26.5804	24.2274	22.8588	22.8083	19.1733	25.1388	20.6316	25.3311	24.6282	24.9055	24.2901	24.8473
AT1G10730	Clathrin adaptor complexes medium subunit family protein	3.31261	4.20948	4.15358	3.18458	4.21102	5.13829	2.8328	4.06391	4.67863	2.76338	3.73803	4.26931	2.57296	3.39	5.54319	3.2209	5.23396	4.82381	8.49852	9.28358	9.75332	9.65834	8.38025	9.38952	7.46517	8.11914	8.26374	8.66512	8.45565	10.4442	8.3799	7.99162	9.55881	9.22591	8.14974	8.08582
AT1G10740	alpha/beta-Hydrolases superfamily protein	12.1386	9.82654	12.3678	11.035	12.2872	10.64	12.4301	13.0902	14.74	11.8183	10.5926	9.43673	10.5338	12.3767	10.9216	11.4231	12.4018	11.7845	12.0254	10.8882	11.8513	12.1761	11.9599	11.0942	13.2521	12.5248	12.1933	11.0659	8.17286	12.362	11.3867	11.3893	9.69963	12.6339	11.9537	11.9779
AT1G10745	Maternally expressed gene (MEG) family protein	0	0	0	0	0	0	0	0	0	0	0	0	0	0	0	0	0	0	0	0	0	0	0	0	0	0	0	0	0	0	0	0	0	0	0	0
AT1G10747	Maternally expressed gene (MEG) family protein	0	0	0	0	0	0	0	0	0	0.083939	0	0	0	0	0	0	0	0	0	0	0.070893	0	0	0	0	0	0	0	0	0	0	0	0	0	0	0
AT1G10750	Protein of Unknown Function (DUF239)	2.53607	2.03048	1.93346	1.55711	2.09179	1.21562	1.22874	1.70238	1.83824	2.29291	1.59203	2.01007	1.91859	1.30205	1.47221	1.70263	1.70827	1.77683	6.31876	5.76492	5.50201	6.38169	6.86782	5.95119	5.32367	5.48164	5.6098	6.70592	5.74772	5.44346	6.50969	7.27651	5.59463	6.60549	6.37232	6.42815
AT1G10760	Pyruvate phosphate dikinase, PEP/pyruvate binding domain	139.873	152.717	167.406	236.052	141.145	176.236	159.779	161.407	160.762	138.908	153.349	162.774	172.194	144.193	146.549	163.977	169.064	172.855	23.5656	23.3743	29.4248	25.7804	20.7634	24.5407	20.7287	18.6206	19.6918	22.666	23.4492	28.6067	26.1493	21.9168	25.737	22.2633	17.757	21.1534
AT1G10770	Plant invertase/pectin methylesterase inhibitor superfamily protein	5.58013	2.98053	2.63931	4.46978	4.61157	3.93396	5.86109	4.12497	2.89366	4.18098	3.08784	2.91682	3.4214	3.11149	3.02647	3.89959	2.02496	3.0015	0.346681	0.361356	0.365296	0.699135	0.298102	0.348163	0.322675	0.362535	0.409896	0.482013	0.40492	0.352143	0.64644	0.296699	0.290655	0.66685	0.194431	0.192212
AT1G10780	F-box/RNI-like superfamily protein	5.80044	4.93587	5.97426	3.87377	5.24578	4.90095	3.05962	3.02313	3.40299	4.81328	4.73005	6.01424	4.45036	5.27641	4.87395	4.0254	3.36428	3.56512	8.47395	8.78746	7.95838	8.28163	6.95084	6.41659	5.68086	6.16526	6.93423	7.73966	7.25995	9.05067	8.3073	8.28079	6.39215	7.26964	6.90336	5.90784
AT1G10790	BEST Arabidopsis thaliana protein match is: hydroxyproline-rich glycoprotein family protein (TAIR:AT3G56590.2); Has 78 Blast hits to 78 proteins in 11 species: Archae - 0; Bacteria - 0; Metazoa - 0; Fungi - 0; Plants - 78; Viruses - 0; Other Eukaryotes - 0 (source: NCBI BLink).	0.578795	0.574142	0.6682	0.394633	0.367585	0.345664	0.303321	0.270501	0.488688	0.703556	0.70634	0.24518	0.519265	0.331959	0.272567	0.657284	0.421697	0.239248	2.03683	2.13466	2.62705	3.01038	2.62873	2.26538	2.04428	1.85381	1.62776	2.37698	1.768	2.75857	3.03009	2.13373	1.75433	2.34891	1.91013	1.55509
AT1G10800	unknown protein; FUNCTIONS IN: molecular_function unknown; INVOLVED IN: biological_process unknown; LOCATED IN: endomembrane system; EXPRESSED IN: inflorescence meristem, hypocotyl, root, flower; EXPRESSED DURING: petal differentiation and expansion stage; Has 23 Blast hits to 23 proteins in 9 species: Archae - 0; Bacteria - 0; Metazoa - 0; Fungi - 0; Plants - 22; Viruses - 0; Other Eukaryotes - …	0.577843	1.33746	0.473738	0.250717	1.07036	0.433581	1.41317	0.157533	0.640347	0.517557	0.779407	0	0.837433	0.601452	1.05824	1.38532	1.27704	0.650214	1.4001	2.30617	2.98699	2.28834	2.91317	2.56915	1.9306	2.6029	2.15061	2.8551	2.54381	2.3176	0.580157	0.976349	2.26073	2.3084	2.35568	1.38003
AT1G10810	NAD(P)-linked oxidoreductase superfamily protein	0.30022	0.154418	0.234412	0.318415	0.148296	0.150179	0.271932	0.054564	0.394304	0.239021	0.089987	0.560508	0.064458	0.119042	0.219925	0.176779	0.510378	0.128694	4.76869	4.81767	4.16364	4.49998	3.8302	5.09873	4.34654	4.28242	4.88108	4.34524	4.27961	5.36378	3.55009	3.96589	6.11378	4.94542	3.71704	4.63061
AT1G10820	Protein of unknown function (DUF3755)	11.8576	10.3788	12.1464	10.2003	9.73858	9.4294	10.4001	11.0863	11.8195	11.6341	10.7781	10.093	9.21972	10.9919	9.45873	10.8075	13.3541	12.3545	19.0291	18.8819	19.1656	19.1038	17.0375	18.6005	15.4857	17.3794	16.4756	17.7924	15.3025	20.5669	17.354	17.6606	18.5084	15.4815	17.0802	17.2308
AT1G10830	15-cis-zeta-carotene isomerase	20.3813	19.1407	18.5159	19.3358	20.6282	16.9928	18.2821	17.8697	17.2616	21.3585	22.157	20.1926	18.8779	19.5359	18.0679	18.1263	16.3465	18.1027	4.56715	5.56403	5.09681	5.49624	6.43202	5.10065	5.70806	5.09934	4.8785	5.08001	5.14522	5.94858	5.96735	5.74384	4.86646	5.10547	4.12007	5.56004
AT1G10840	translation initiation factor 3 subunit H1	69.2976	67.8909	64.9473	54.7784	65.6429	65.5051	54.5381	59.9775	60.9306	65.7998	68.4956	66.7697	58.9011	68.214	66.9408	50.8859	64.0168	64.6017	94.3542	95.9174	92.1958	83.156	88.9658	91.6643	74.9479	80.3014	86.7558	95.4278	84.1153	97.3648	87.433	90.2433	87.6998	73.3787	81.4873	86.9012
AT1G10850	Leucine-rich repeat protein kinase family protein	4.66277	5.17279	6.31766	5.76518	3.68061	3.55749	4.08678	2.90376	3.63613	4.40832	4.48057	5.72324	5.52081	4.36387	3.44917	3.34547	2.4402	3.23329	9.82096	10.7869	9.00255	9.83412	8.56002	8.61327	8.79727	8.58297	8.68587	9.29481	9.42963	9.08397	9.33229	9.25469	8.39206	8.42753	8.57252	8.07893
AT1G10865	FUNCTIONS IN: molecular_function unknown; INVOLVED IN: biological_process unknown; LOCATED IN: cellular_component unknown; CONTAINS InterPro DOMAIN/s: Cytochrome c oxidase assembly protein PET191, N-terminal (InterPro:IPR018793); Has 30201 Blast hits to 17322 proteins in 780 species: Archae - 12; Bacteria - 1396; Metazoa - 17338; Fungi - 3422; Plants - 5037; Viruses - 0; Other Eukaryotes - 2996 (…	20.7515	23.7883	24.149	17.9436	26.4982	34.5018	21.9555	32.1985	30.6615	24.2547	19.1894	24.0021	18.3429	30.331	31.8043	19.3872	33.7766	30.5188	42.3758	43.7223	43.865	43.3738	46.1535	40.4812	41.5006	40.5903	44.0649	40.5898	35.9119	43.4661	33.9116	43.8791	44.7792	33.1859	39.1987	43.8259
AT1G10870	ARF-GAP domain 4	7.97001	7.68633	8.15706	7.70205	6.74408	8.34907	5.27892	7.14803	6.91403	8.19306	7.56038	7.62399	7.14612	7.85124	7.61866	5.99958	7.02091	7.64336	15.3734	15.0344	14.8443	14.7284	13.437	15.0514	13.2435	13.0086	12.1081	14.5232	12.8535	17.8983	15.0339	16.068	14.4596	15.2764	12.444	14.6408
AT1G10880	Core-2/I-branching beta-1,6-N-acetylglucosaminyltransferase family protein	0.041445	0	0	0	0	0	0	0	0	0	0.037268	0	0.040042	0	0	0.031377	0	0	0	0	0	0.031767	0	0	0	0.025458	0.024355	0	0	0	0	0	0	0	0.037546	0
AT1G10890	unknown protein; FUNCTIONS IN: molecular_function unknown; INVOLVED IN: biological_process unknown; LOCATED IN: chloroplast; EXPRESSED IN: petal, flower, leaf; EXPRESSED DURING: LP.04 four leaves visible, 4 anthesis, petal differentiation and expansion stage; BEST Arabidopsis thaliana protein match is: unknown protein (TAIR:AT5G13340.1); Has 11769 Blast hits to 8435 proteins in 698 species: Archa…	20.8986	25.0472	23.0945	23.7464	25.4618	33.5061	24.6445	33.6667	37.035	43.7656	22.9884	48.1982	19.0643	26.0495	29.2999	24.8303	39.3358	36.9377	36.6116	30.8284	37.1907	34.8726	32.7776	39.1472	31.2033	31.6319	31.6919	33.2071	26.7053	37.553	33.3643	35.3574	43.6952	32.2232	34.1815	36.4482
AT1G10900	Phosphatidylinositol-4-phosphate 5-kinase family protein	6.93987	8.1107	9.68691	10.4805	5.84477	6.51717	9.21416	6.21891	6.11973	7.57511	8.44377	9.78131	9.48478	5.76839	6.58921	9.47869	6.24024	6.73921	23.6715	19.8855	22.6017	21.9435	20.2691	21.3022	21.4963	21.1782	20.7069	22.552	16.6823	24.3125	21.1252	20.7176	23.3643	22.4541	21.2384	22.5251
AT1G10910	Pentatricopeptide repeat (PPR) superfamily protein	24.7611	22.9216	24.5672	23.9945	23.846	22.8005	21.4939	25.0862	22.3534	26.2716	23.5223	22.7379	23.321	24.6859	22.6214	23.0499	25.0831	24.811	9.86961	9.13023	10.3728	9.01895	8.34816	10.7442	7.96357	8.05142	8.83484	10.401	8.93226	9.40015	10.221	9.3823	11.6808	9.0542	7.61415	10.3183
AT1G10920	NB-ARC domain-containing disease resistance protein	2.45444	4.51822	3.98415	3.53736	3.35002	4.34802	3.06564	4.56656	4.39007	3.31684	2.71044	4.51149	3.42533	2.93249	4.62641	4.21624	3.92369	4.3885	0.544858	0.440375	0.532041	0.583088	0.63797	0.610574	0.469964	0.652431	0.708525	0.425519	0.469394	0.643721	0.345863	0.383627	0.699789	0.586144	0.520129	0.681306
AT1G10930	DNA helicase (RECQl4A)	4.65363	5.83851	5.71534	5.52947	3.54294	4.59933	3.42819	3.04659	3.74553	4.41668	6.02738	6.68853	4.60959	4.19941	3.88594	2.69891	3.20078	4.72518	4.72405	4.00951	4.36812	4.03324	3.55145	3.93238	2.95982	3.05518	3.71318	4.2765	5.31628	4.60001	4.11503	3.40358	3.84499	4.0744	3.7614	4.57879
AT1G10940	Protein kinase superfamily protein	39.418	40.667	44.6444	42.5239	42.9194	43.2438	39.7053	42.4922	43.7409	40.2438	40.0739	42.2851	46.5055	42.4947	44.9137	48.0109	44.7337	40.3353	52.8635	53.8238	57.9585	58.8481	51.1104	53.3267	53.6878	53.2171	52.5526	51.5243	45.0906	56.6556	49.7053	53.6812	60.3747	58.1461	50.7359	54.1113
AT1G10950	transmembrane nine 1	46.9358	44.8451	37.1955	42.7005	43.5774	55.7997	42.3295	49.1071	53.0375	42.506	42.942	44.5699	35.9219	47.6216	50.9807	39.0716	49.641	52.9011	81.9064	82.2547	81.4192	76.0321	76.8783	78.9294	67.7394	72.219	75.6778	80.2826	71.7744	78.406	78.0039	75.3956	77.6755	75.3844	78.3114	77.9846
AT1G10960	ferredoxin 1	247.269	254.037	362.342	310.794	230.563	191.463	284.255	122.626	155.67	236.125	286.138	311.172	340.537	206.521	214.563	244.342	126.206	170.746	24.7765	28.7905	38.5803	47.9083	36.2574	26.4491	41.7658	17.7049	24.0364	23.8269	21.2218	40.9661	40.0397	23.7961	19.0992	38.2969	18.8748	17.7436
AT1G10970	zinc transporter 4 precursor	2.10743	2.14707	2.16444	1.71153	2.20207	2.259	2.70911	3.11573	2.89428	2.51675	1.96792	3.17791	2.55819	1.88017	2.45422	2.49548	3.05903	2.86649	7.24477	9.48229	11.323	9.48472	9.49033	11.7659	8.39503	9.01164	11.2094	7.08743	8.83564	9.72323	9.38577	9.01406	10.6112	8.75468	9.20323	11.6147
AT1G10980	Lung seven transmembrane receptor family protein	0.305568	0.33679	0.460132	0.492444	0.388124	0.308828	0.427025	0.249914	0.386995	0.488728	0.431783	0.302025	0.506104	0.545232	0.479662	0.561817	0.311681	0.252616	0.105769	0.032666	0	0.100376	0.10779	0	0	0.026814	0.141088	0.039215	0	0.047749	0.087655	0.080462	0.039412	0.038752	0	0.07819
AT1G10990	unknown protein; Has 6 Blast hits to 6 proteins in 2 species: Archae - 0; Bacteria - 0; Metazoa - 0; Fungi - 0; Plants - 6; Viruses - 0; Other Eukaryotes - 0 (source: NCBI BLink).	4.54718	6.34322	7.58502	5.22134	6.80639	9.8666	4.86758	10.9691	9.80661	4.64872	7.22783	7.89937	5.76898	7.37605	7.83966	6.81553	13.3991	11.7839	7.49354	10.0363	9.55502	9.61104	9.13006	10.862	9.91336	10.6928	14.8183	6.4782	8.08801	9.79711	8.90021	8.29692	12.731	6.07551	11.5677	13.657
AT1G11000	Seven transmembrane MLO family protein	3.30816	3.04316	2.51843	2.53948	3.06391	3.54609	3.07712	3.34735	3.71299	3.39987	2.86033	3.20693	3.40109	3.65143	3.44865	4.07785	4.58565	3.27251	13.3593	11.5525	9.5128	9.70369	12.3055	13.2101	10.0466	9.87363	11.4025	13.8117	11.9761	12.1085	13.5624	12.5278	14.0915	11.1825	10.9504	10.6735
AT1G11010	pre-tRNA	0	0	0	0	0	0	0	0	0	0	0	0	0	0	0	0	0	0	0	0	0	0	0	0	0	0	0	0	0	0	0	0	0	0	0	0
AT1G11020	RING/FYVE/PHD zinc finger superfamily protein	10.8254	11.5609	11.1725	8.29329	11.4085	12.3312	9.95501	10.639	11.201	11.9945	11.2728	10.7291	10.4591	13.4212	12.9431	11.9696	11.9446	11.579	16.7718	14.1046	14.8609	14.9219	15.587	15.206	13.2846	16.1255	16.4499	17.3832	13.3935	15.0033	14.6891	14.381	16.2718	14.6379	15.7928	16.1145
AT1G11030	pre-tRNA	0	0	0	0	0	0	0	0	0	0	0	0	0	0	0	0	0	0	0	0	0	0	0	0	0	0	0	0	0	0	0	0	0	0	0	0
AT1G11040	HSP40/DnaJ peptide-binding protein	0	0	0	0	0	0	0	0	0	0	0	0.062738	0	0	0	0	0	0	0.10253	0.047498	0.048016	0	0	0	0.12724	0.038989	0.05595	0.057022	0.079836	0.06943	0	0	0	0	0	0.142116
AT1G11050	Protein kinase superfamily protein	4.1028	12.1812	20.4907	24.1749	4.76343	5.30102	17.3202	5.4228	5.0202	3.51071	8.23504	20.2038	30.0305	10.4582	5.80971	24.1694	5.39926	5.97103	10.1185	8.4978	8.61817	8.92875	8.33319	9.11194	8.75085	9.75434	9.01977	7.61836	7.41815	9.07585	10.5923	10.4153	9.70705	10.0812	8.11402	8.34949
AT1G11060	WAPL (Wings apart-like protein regulation of heterochromatin) protein	4.0814	4.55188	4.67601	4.46512	3.75262	5.43185	4.02991	4.34055	5.2742	3.86069	4.32412	5.85808	3.96931	4.53056	4.2923	4.0383	4.5615	5.96319	8.22464	7.70091	8.23322	7.1342	7.833	7.99274	8.15467	7.81888	7.33779	8.68839	6.98024	8.39843	7.73568	8.1934	8.47648	7.17476	7.38272	7.72069
AT1G11070	BEST Arabidopsis thaliana protein match is: Hydroxyproline-rich glycoprotein family protein (TAIR:AT1G61080.1); Has 579 Blast hits to 567 proteins in 152 species: Archae - 0; Bacteria - 68; Metazoa - 159; Fungi - 113; Plants - 172; Viruses - 0; Other Eukaryotes - 67 (source: NCBI BLink).	0.453953	0.15566	0.378076	0.233438	0.23669	0.313588	0.274119	0.233764	0.273265	0.481887	0.347727	0.432072	0.243662	0.36	0.394123	0.267302	0.137196	0.227026	0.950548	0.578745	0.966614	0.940743	0.830325	1.1516	0.415681	0.5267	0.859578	0.694789	0.676712	1.12185	0.624575	0.945215	1.01704	0.477625	0.73111	1.02392
AT1G11080	serine carboxypeptidase-like 31	5.78992	4.20622	3.44502	1.43028	4.36824	7.03989	2.60113	5.09831	5.93225	5.96185	3.66727	5.20065	2.96032	5.74998	6.65618	4.14341	3.68571	6.64415	36.7959	45.0028	42.2645	36.1183	37.2034	46.2544	9.30505	9.55313	17.4096	36.9604	34.2861	49.0483	37.3185	46.6035	54.0296	10.9553	12.3283	22.8044
AT1G11090	alpha/beta-Hydrolases superfamily protein	7.66759	7.29149	9.59845	9.22233	7.39876	7.36275	9.12879	7.8753	7.24549	6.64404	7.18343	8.7772	8.47627	7.69981	8.8041	8.34287	8.22115	7.70492	13.797	11.9292	14.1096	12.9569	13.0553	12.3164	13.4404	12.0046	11.9039	11.4697	11.0796	13.6145	10.9209	11.6353	11.4949	13.8037	11.2756	11.5302
AT1G11100	SNF2 domain-containing protein / helicase domain-containing protein / zinc finger protein-related	0.225654	0.26906	0.245065	0.169113	0.174795	0.204502	0.158868	0.151	0.136398	0.14699	0.202911	0.283867	0.148649	0.183018	0.375686	0.093183	0.156933	0.158285	2.60952	2.47149	2.5062	2.38212	2.77969	3.00985	2.69355	2.86037	2.79075	2.7459	2.18029	2.84978	2.63631	3.01554	3.25972	2.71348	2.34162	2.98548
AT1G11110	LisH and RanBPM domains containing protein	0	0	0	0.111859	0	0	0	0.052713	0	0	0	0.063705	0	0	0.094428	0	0	0	0.052056	0	0	0	0	0	0	0	0	0	0	0	0	0	0	0	0	0
AT1G11112	unknown protein; FUNCTIONS IN: molecular_function unknown; INVOLVED IN: biological_process unknown; LOCATED IN: cellular_component unknown; Has 30201 Blast hits to 17322 proteins in 780 species: Archae - 12; Bacteria - 1396; Metazoa - 17338; Fungi - 3422; Plants - 5037; Viruses - 0; Other Eukaryotes - 2996 (source: NCBI BLink).	1.58796	1.05013	1.35501	0.885843	2.22708	1.53195	1.2945	1.6698	0.92176	2.18423	1.32592	1.17716	1.64381	2.32746	1.49561	0.77284	1.50403	1.64097	0.183219	0.33951	0.214508	0.260815	0	0.163557	0.303167	0.348359	0.166636	0.101896	0.356663	0.12407	0.22776	0.365875	0.102406	0.100693	0.411022	0.101583
AT1G11120	unknown protein; FUNCTIONS IN: molecular_function unknown; INVOLVED IN: biological_process unknown; LOCATED IN: cellular_component unknown; EXPRESSED IN: 10 plant structures; EXPRESSED DURING: 4 anthesis, F mature embryo stage, petal differentiation and expansion stage, E expanded cotyledon stage, D bilateral stage; BEST Arabidopsis thaliana protein match is: unknown protein (TAIR:AT4G28170.1); H…	2.60804	2.17103	1.6398	1.48893	3.71222	2.42777	1.79037	3.59247	3.14367	3.56539	2.90063	3.25618	3.11658	2.93911	3.06687	2.54603	3.08026	4.03794	4.43455	6.26575	7.06093	5.73401	7.03315	6.18544	5.59503	5.26971	5.20283	5.98068	5.00687	6.60648	6.06387	6.2621	5.82472	5.30078	5.09846	5.10174
AT1G11125	unknown protein; BEST Arabidopsis thaliana protein match is: unknown protein (TAIR:AT1G61170.1).	1.43973	1.38849	0.695564	1.0151	1.3001	1.09959	1.35705	1.54548	1.22984	1.37012	0.647315	1.42304	1.56489	1.96686	0.593252	0.749362	1.19319	1.12825	3.19775	2.49142	3.64174	3.31059	3.74953	2.49777	3.54753	2.5978	3.46356	3.07181	2.8295	2.60834	2.891	3.02698	2.11228	2.75595	4.11669	2.29677
AT1G11130	Leucine-rich repeat protein kinase family protein	5.76413	6.32086	6.78522	6.05564	5.18138	4.4035	7.08414	3.80494	4.48539	4.79587	6.65659	7.67836	6.00725	4.2289	3.95457	5.74833	2.9845	5.13617	20.3115	20.3626	23.451	25.7909	24.9444	26.9816	23.1098	25.1079	23.1866	18.6758	21.2349	22.5319	26.2775	26.8315	25.2679	20.845	25.8312	24.2
AT1G11145	Protein of unknown function (DUF674)	0	0	0	0	0	0	0	0	0	0	0	0	0	0	0	0	0	0	0	0	0	0.065515	0.052766	0	0	0	0	0	0	0	0	0	0	0	0	0
AT1G11160	Transducin/WD40 repeat-like superfamily protein	0.581127	0.51603	0.670342	0.513798	0.479322	0.599416	0.616747	0.358705	0.35642	0.569602	0.690171	0.53104	0.466119	0.528243	0.425702	0.48146	0.369073	0.571069	3.37403	3.06866	3.41731	4.34497	4.4132	5.00413	4.87224	5.14558	4.53615	4.17647	2.48242	3.28627	3.99612	4.55749	5.67239	4.93506	4.38055	4.76263
AT1G11170	Protein of unknown function (DUF707)	1.87587	1.98123	2.7516	2.67089	1.45737	1.61644	2.53878	2.02576	1.64149	2.3979	2.0471	2.16014	3.30805	1.67358	1.80108	3.94338	1.78337	1.66874	4.72171	4.60643	4.68421	6.82615	5.55397	4.32007	4.61229	4.21748	3.8743	4.38479	3.87132	5.69755	5.85129	5.20333	4.90002	5.22225	3.26682	3.49051
AT1G11175	other RNA	0	0	0	0	0	0	0	0	0	26.0836	0	12.166	0	21.9161	23.405	22.1267	0	0	0	0	0	0	0	0	0	0	0	0	0	0	0	0	0	0	0	0
AT1G11180	Secretory carrier membrane protein (SCAMP) family protein	13.1323	11.1941	11.0144	12.7743	12.4766	13.7816	10.5615	10.9425	12.4403	13.6909	11.3008	11.0609	13.0289	12.6925	11.9991	9.8886	11.6306	12.8362	4.19124	5.25693	4.88697	5.57397	4.85973	5.62494	3.39681	4.94399	4.232	5.45473	3.90738	4.86546	3.43799	4.97785	5.48203	3.22792	4.34941	4.20492
AT1G11185	other RNA	0	0	0	0	0	0	0	0	0	0.569378	0	1.17812	0	3.04842	2.50303	0.48127	0	0	0	0	0	0	0	0	0	0	0	0	0	0	0	0	0	0	0	0
AT1G11190	bifunctional nuclease i	2.8871	1.97435	2.72046	1.76512	2.72256	2.57426	3.02218	3.51506	2.8843	2.58589	3.03864	2.43207	3.55014	2.45868	2.57156	3.05506	1.94093	2.24666	14.0703	11.9807	12.9551	15.3394	15.5948	13.5302	24.4217	19.7493	16.2913	12.9093	8.91332	10.2995	11.8582	17.507	14.0995	17.5916	17.3872	14.9851
AT1G11200	Protein of unknown function (DUF300)	14.2104	17.9837	14.0363	12.3628	17.0827	19.0016	13.0914	15.9805	16.3902	13.572	13.8213	15.1564	14.6401	15.8474	19.9697	14.9847	14.6796	16.5379	18.7675	23.0037	20.3751	20.2557	21.3938	21.3274	20.7592	21.6882	21.2177	21.6565	21.4757	20.5799	19.2899	21.5493	20.8158	20.5319	18.3252	18.1485
AT1G11210	Protein of unknown function (DUF761)	22.6388	29.084	29.6865	52.0882	29.5904	19.1255	43.4551	23.4191	20.569	24.752	25.8105	34.0583	64.1864	40.1183	22.1624	45.574	23.3377	19.6415	21.8189	17.8949	21.2962	22.5024	23.3136	22.4836	20.1238	22.478	22.5778	18.2017	16.6861	21.2203	25.1512	26.8665	25.666	19.0575	21.6641	21.2935
AT1G11220	Protein of unknown function (DUF761)	3.32696	2.95038	3.84278	2.82066	4.3351	2.82839	2.99269	2.37697	3.22068	4.2814	4.40151	4.11994	4.0272	2.66113	2.94138	3.06881	2.76943	2.06546	4.29311	5.29398	4.68636	5.04148	4.67417	4.46655	4.11401	3.73483	4.42704	4.53472	3.17453	3.72284	4.76086	4.86364	3.38353	4.37933	4.81546	3.49332
AT1G11230	Protein of unknown function (DUF761)	0	0	0	0	0	0	0.056041	0	0	0	0	0	0	0	0	0.052045	0	0	0	0	0	0	0	0	0	0	0	0	0	0	0	0	0	0	0	0
AT1G11240	CONTAINS InterPro DOMAIN/s: Nucleolar protein 12 (InterPro:IPR019186); Has 2484 Blast hits to 1934 proteins in 262 species: Archae - 0; Bacteria - 90; Metazoa - 921; Fungi - 378; Plants - 144; Viruses - 18; Other Eukaryotes - 933 (source: NCBI BLink).	25.5508	27.5983	24.3918	23.2181	33.1123	32.5251	20.3574	27.6395	31.5913	32.2982	28.5245	28.1137	25.1054	31.7847	31.0775	22.7016	29.3075	33.1992	54.9006	61.2922	50.6187	46.7065	49.8191	41.0495	40.7826	39.1477	42.0135	49.1123	38.9288	57.1103	41.4323	48.8738	49.2275	39.9301	39.6997	40.2829
AT1G11250	syntaxin of plants 125	0.186387	0.179753	0.130978	0.08087	0.06905	0.089907	0.113957	0	0.034425	0	0	0	0.09004	0	0	0.070554	0	0	0	0.104607	0	0	0.230121	0.134383	0.062273	0.028622	0.10953	0.209302	0	0.101939	0	0	0.08414	0.248197	0	0.083463
AT1G11260	sugar transporter 1	655.197	306.277	88.732	219.222	583.747	670.908	325.009	628.207	706.763	711.571	318.415	179.651	177.918	680.244	599.848	361.5	616.519	592.933	113.767	77.3808	68.2328	68.3957	103.304	106.763	93.039	119.677	123.662	110.971	61.2651	60.7918	71.8797	110.772	106.693	86.969	127.729	115.522
AT1G11270	F-box and associated interaction domains-containing protein	2.48732	2.6906	2.8651	1.73564	2.41293	2.73768	2.61296	2.45374	2.48168	5.3973	2.28275	8.36394	1.68468	2.5165	1.84086	2.58196	1.75242	2.72053	5.44685	4.85471	4.61668	3.83263	4.3215	5.2321	3.30696	3.68572	3.87269	4.10043	3.4188	3.95491	4.27371	4.34843	4.1441	3.09592	5.08744	4.20263
AT1G11280	S-locus lectin protein kinase family protein	8.27115	7.7894	6.88789	7.20299	8.59283	8.12141	4.97898	7.58321	8.20902	9.13506	7.64929	6.40057	8.17611	7.78626	8.24756	6.08358	7.2357	7.73617	15.2624	14.1079	13.3154	12.8373	12.8376	12.5635	11.2504	10.7487	11.667	13.6313	12.1804	15.1326	12.5451	13.0891	13.9918	10.413	10.7863	12.6008
AT1G11290	Pentatricopeptide repeat (PPR) superfamily protein	3.2165	4.51202	4.49642	4.1196	3.49199	3.86084	3.19698	2.94016	3.54536	3.3277	3.94408	6.05241	4.3208	3.23794	3.65405	3.71128	2.03518	3.43409	1.83377	1.41585	0.780702	1.147	1.21048	0.942508	0.804547	0.919194	0.929927	1.26708	0.887019	1.1477	1.39882	1.17308	0.916242	1.3132	0.825871	0.955088
AT1G11300	protein serine/threonine kinases;protein kinases;ATP binding;sugar binding;kinases;carbohydrate binding	2.57957	4.04359	4.41382	2.84961	3.12482	5.546	2.40327	3.61671	3.63602	2.66252	2.93815	5.39883	2.77711	3.34617	4.81712	3.19287	3.79225	4.24142	1.0847	1.36655	1.62305	1.27419	0.869515	1.15724	1.46651	1.35312	1.76132	1.39043	1.34932	1.67508	0.929078	0.943412	1.10903	1.48306	1.32054	1.49616
AT1G11310	Seven transmembrane MLO family protein	78.0204	104.921	86.6897	99.8188	80.0159	124.701	90.9856	85.484	101.386	73.1708	92.5896	119.802	106.616	99.315	109.019	135.305	90.0208	100.563	56.3126	47.4426	49.4531	51.6763	52.6201	56.1729	56.2738	62.4731	56.1483	53.6881	36.5039	45.7399	50.0017	52.6195	63.1476	57.4348	54.0249	55.5852
AT1G11320	unknown protein; FUNCTIONS IN: molecular_function unknown; INVOLVED IN: biological_process unknown; LOCATED IN: mitochondrion, plastid; EXPRESSED IN: 7 plant structures; EXPRESSED DURING: C globular stage, F mature embryo stage, petal differentiation and expansion stage, E expanded cotyledon stage, D bilateral stage; Has 46 Blast hits to 46 proteins in 14 species: Archae - 0; Bacteria - 2; Metazo…	1.93329	2.07982	2.06655	2.07934	1.7149	3.29239	1.7092	2.36063	1.62944	2.12181	3.06065	2.20694	2.86758	2.35644	2.95213	1.93778	1.91643	2.38991	2.61707	2.34326	2.86317	2.27493	2.84078	2.82704	2.65647	1.67258	2.52823	2.98434	2.53442	1.84667	2.78853	2.00763	2.58134	2.61068	2.14612	2.07285
AT1G11330	S-locus lectin protein kinase family protein	7.95807	15.441	15.3959	8.2724	13.2489	23.449	10.2821	16.1177	19.1307	8.20135	11.8557	19.2857	9.62779	14.7593	22.6958	15.4366	16.4194	20.2574	6.83265	10.5857	13.9695	11.3982	9.09406	10.6816	9.93683	10.9665	12.8257	6.82365	9.39601	11.388	12.2578	9.60787	12.1679	8.47524	11.2119	11.758
AT1G11340	S-locus lectin protein kinase family protein	1.65274	1.63264	1.80182	2.27863	1.54502	2.10606	1.44804	2.96873	2.90988	1.56332	1.86118	2.19846	2.25344	2.35646	1.99144	2.39724	2.94622	3.08383	0.037426	0.023117	0.070107	0.011839	0.009535	0	0.030964	0.066415	0.018154	0.013876	0.019428	0.016896	0.093048	0.028471	0.027891	0.068561	0.041979	0.0415
AT1G11350	S-domain-1 13	16.1263	21.6228	18.9163	18.1622	20.0259	27.5742	16.1466	24.7583	31.7316	16.2179	19.76	20.5947	14.7066	20.1617	25.2259	17.9825	26.5187	30.1296	1.29742	1.70392	1.67531	1.14759	1.62709	1.21441	1.22972	1.96387	1.30143	1.33102	1.39277	1.48419	1.03346	1.50923	1.63338	1.21839	1.82263	1.48057
AT1G11360	Adenine nucleotide alpha hydrolases-like superfamily protein	27.679	23.8461	17.161	19.9436	30.3819	29.8081	22.8988	38.2416	33.7413	32.4415	23.4905	19.612	22.4601	28.9102	29.8658	24.4437	36.6158	33.6887	39.9217	41.5787	42.7426	41.7558	40.6242	38.2407	37.7751	39.2863	37.9472	39.2628	34.1128	39.8122	32.6523	41.4971	37.3923	38.1999	34.5416	36.6709
AT1G11362	Plant invertase/pectin methylesterase inhibitor superfamily protein	2.49445	1.4082	0.555798	1.1615	3.47106	2.34778	1.5871	4.72713	2.47211	5.77624	1.09417	0.661485	0.82294	3.47389	2.27298	1.70424	4.40609	4.22497	0.393107	0.273165	0.184096	0.186532	0.37558	0.219326	0.162616	0.112114	0.143011	0.327937	0.153048	0	0	0.224288	0.329579	0.432087	0	0.435904
AT1G11370	Pectin lyase-like superfamily protein	0.192836	0	0	0	0	0	0	0	0.071232	0	0	0	0	0	0	0	0	0	0	0	0	0	0	0	0	0	0	0	0	0	0.096804	0	0	0	0	0
AT1G11380	PLAC8 family protein	35.2653	20.9158	12.152	13.3024	36.5083	30.816	18.4062	34.3081	39.6656	36.3882	28.8252	13.0992	12.9502	33.4498	28.2121	27.1271	33.5831	35.9797	33.2091	27.9434	27.1627	25.9883	32.1422	31.3605	25.1288	29.3385	27.1582	29.8152	21.3708	27.9193	23.5033	32.223	26.9646	22.5582	29.3141	29.3515
AT1G11390	Protein kinase superfamily protein	4.99496	4.89773	4.08528	3.33421	5.08725	5.8556	3.45906	4.45411	5.77592	4.87783	4.74691	5.23427	4.39014	5.21643	5.21321	4.33802	5.31642	5.55878	9.44469	10.4633	10.0593	9.97469	9.66299	9.85243	9.61116	9.0403	8.98258	8.95949	8.02659	10.8909	9.84544	10.2693	9.06467	10.574	8.44481	8.94688
AT1G11400	partner of Y14-MAGO	22.3186	16.7418	15.8628	13.5224	21.5273	20.9811	13.1187	28.0504	24.9345	21.3923	16.4024	14.5386	14.1762	21.9257	23.0438	13.6166	25.8847	27.531	31.8172	32.2582	36.0803	31.7298	30.7021	33.2592	30.5811	31.5335	32.3716	30.0587	26.744	30.4666	29.0244	32.6492	38.197	28.7341	30.3121	31.6618
AT1G11410	S-locus lectin protein kinase family protein	3.51682	4.57422	6.74698	6.77875	3.04387	3.63298	5.44205	3.20719	3.34541	3.69348	4.57566	6.13693	5.54776	2.91545	2.77002	5.76086	3.36497	3.93227	1.87265	2.23576	2.78986	2.09921	1.87322	2.50194	2.10041	2.93445	2.6702	1.32805	2.38786	2.80856	1.99981	1.87874	2.61319	1.78206	2.41064	2.57824
AT1G11420	DOMAIN OF UNKNOWN FUNCTION 724 2	2.67134	2.27421	1.78011	1.43882	1.85985	1.43667	0.957425	1.37492	1.71833	1.83573	1.65663	2.04857	1.64646	1.72582	1.97375	1.23785	1.83219	1.91016	8.98354	8.85762	7.75218	7.58999	8.60078	7.67084	5.7859	5.72892	7.25363	6.9305	6.25651	8.13637	6.68199	6.7492	6.9444	6.80778	5.65374	7.32166
AT1G11430	plastid developmental protein DAG, putative	135.962	129.329	143.191	114.824	126.963	117.119	113.66	95.7743	101.256	135.212	139.336	140.932	140.175	123.217	125.333	99.1807	91.5302	110.068	25.1148	23.5975	28.6988	25.0445	25.2879	23.4633	20.5147	19.4509	22.2168	23.6798	21.5143	27.6814	22.5015	24.6974	24.4319	21.8428	22.0915	22.35
AT1G11440	BEST Arabidopsis thaliana protein match is: glycine-rich protein (TAIR:AT3G29075.1); Has 19337 Blast hits to 8589 proteins in 488 species: Archae - 26; Bacteria - 641; Metazoa - 7852; Fungi - 2167; Plants - 955; Viruses - 616; Other Eukaryotes - 7080 (source: NCBI BLink).	7.3458	7.44938	9.10683	7.40439	9.55454	9.84093	6.82507	7.76565	9.02907	7.06785	7.96116	7.41918	7.59309	7.41221	9.70484	6.45984	8.76884	9.09601	6.42516	6.07305	6.60032	6.61389	5.70305	5.82819	4.47983	4.92595	4.58067	4.98538	5.52753	5.89481	5.86153	6.00142	5.21306	4.78413	4.94023	4.65402
AT1G11450	nodulin MtN21 /EamA-like transporter family protein	2.45009	2.09284	2.33662	1.56927	2.05308	1.55702	2.28263	2.2424	2.06865	2.63859	2.1507	2.8253	2.95897	1.61339	1.6025	2.11987	1.87433	1.54726	28.9052	34.5732	36.2079	29.667	28.3592	27.7381	23.0373	29.6515	24.7165	30.2382	32.321	31.3626	26.7075	28.4139	25.7547	22.7604	27.6394	29.6227
AT1G11460	nodulin MtN21 /EamA-like transporter family protein	0.164881	0.159012	0.347595	0.071539	0.183249	0.29162	0.13441	0.168563	0.274073	0.147679	0.074132	0.407424	0.278777	0.330976	0.21137	0.156033	0.378404	0.159027	4.1282	7.6497	9.19866	10.3314	9.36416	8.85637	17.8208	22.1799	14.9214	4.22147	6.11786	8.43157	7.9046	8.81358	7.77809	16.5401	17.215	13.2899
AT1G11470	Pentatricopeptide repeat (PPR) superfamily protein	0	0	0	0	0	0	0	0	0	0	0	0	0	0	0	0	0	0	0	0.041871	0	0	0	0	0	0	0	0	0	0	0	0.103136	0	0	0	0
AT1G11475	RNA polymerases N / 8 kDa subunit	36.9631	44.1827	45.312	26.1379	44.3596	32.909	27.9496	33.0289	30.4943	37.7697	36.381	38.1518	38.802	34.3042	42.1684	25.4499	34.2889	35.7942	47.4534	53.0937	55.8105	50.0504	46.4167	48.9031	45.8199	44.4042	46.3273	51.3123	50.2335	54.9126	47.2663	52.7099	46.063	38.8881	45.9506	44.8267
AT1G11480	eukaryotic translation initiation factor-related	26.5389	21.8395	19.2571	20.3114	26.5978	29.1191	19.7859	33.5245	33.3067	26.2487	23.1902	23.8759	18.0841	27.5175	29.6471	20.5574	35.0085	34.4192	52.0727	46.8801	46.1266	41.8909	45.685	53.1077	36.2888	45.0211	45.7139	49.2882	38.4803	46.6868	42.6979	51.0431	50.5412	38.402	44.2373	45.333
AT1G11490	zinc finger (C2H2 type) family protein	0.076133	0.088108	0.160501	0.231232	0.05641	0.195862	0.124128	0.124534	0.393721	0	0	0	0.147114	0	0.083657	0.259373	0.23297	0	1.47576	0.997003	1.84297	1.809	1.40996	1.83887	2.1621	1.75369	1.61064	1.26531	1.14912	1.70721	1.56699	1.12266	0.824847	1.82486	1.79326	1.87507
[truncated: 27,467 more rows]

## Sheet: Average
AGI	Gene Description	S+P0_WT	S+P0_#04	S+P0_#12	S-P1_WT	S-P1_#04	S-P1_#12	S-P3_WT	S-P3_#04	S-P3_#12	R+P0_WT	R+P0_#04	R+P0_#12	R-P1_WT	R-P1_#04	R-P1_#12	R-P3_WT	R-P3_#04	R-P3_#12
[truncated: 28,496 more rows]

## Sheet: Fold change
AGI	Gene Description	S+P0_WT / S+P0_WT	S+P0_#04 / S+P0_WT	S+P0_#12 / S+P0_WT	S-P1_WT / S+P0_WT	S-P3_WT / S+P0_WT	S-P3_#04 / S+P0_WT	S-P3_#12 / S+P0_WT	S-P3_#04 / S-P3_WT	S-P3_#12 / S-P3_WT	R+P0_WT / R+P0_WT	R+P0_#04 / R+P0_WT	R+P0_#12 / R+P0_WT	R-P1_WT / R+P0_WT	R-P3_WT / R+P0_WT	R-P3_#04 / R+P0_WT	R-P3_#12 / R+P0_WT	R-P3_#04 / R-P3_WT	R-P3_#12 / R-P3_WT
[truncated: 28,496 more rows]

[truncated: 9 more sheets: FDR P-value, Fig 6a, Fig 6b, Fig 6c, Fig 6d, Fig. 6e, Supplementary Fig 6b, Supplementary Fig 6c, Supplementary Fig 6d]
